# Supplementary material for: GeneTopics - interpretation of gene sets via literature-driven topic models
Source: BMC Syst Biol. 2013 Dec 9;7(Suppl 5):S10. doi: 10.1186/1752-0509-7-S5-S10 (PMC4029197; doi:10.1186/1752-0509-7-S5-S10)
Supplement: Additional file 1 — The file contains the full table of topics for 226 KEGG gene sets. Table 1 is a subset of this file. [file 1752-0509-7-S5-S10-S1.xlsx]

## Sheet: kegg_bestLDA
KEGG ID	LDA model	Relevant Topic	pvalue	Topic words
hsa00010	25	Topic11	6.6032e-23	strain,acet,mutant,acid,growth,glucos,cerevisia,plant,yeast,enzym,ferment,synthetas,coli,acetylcoa,gene,product,encod,activ,saccharomyc,ac
hsa00010	25	Topic3	6.7035e-15	structur,enzym,activ,bind,protein,residu,site,domain,substrat,complex,interact,form,subunit,purifi,mutant,catalyt,dimer,aldolas,conform,crystal
hsa00010	25	Topic21	3.29445e-08	glucos,insulin,pepck,liver,increas,diabet,hexokinas,pancreat,metabol,hepat,glucokinas,activ,rat,muscl,effect,carboxykinas,phosphoenolpyruv,g6pase,enzym,glucose6phosphatas
hsa00010	25	Topic9	7.19588e-07	dehydrogenas,pyruv,ldh,lactat,complex,activ,ldhb,pdh,pdha,hypoxia,ldha,dihydrolipoamid,ldhc,sperm,e3,metabol,pkm2,mitochondri,enzym,glycolysi
hsa00010	25	Topic22	8.30356e-07	mutat,patient,defici,gene,diseas,caus,famili,clinic,sever,syndrom,disord,novel,sls,exon,glycogen,phenotyp,autosom,case,affect,muscl
hsa00010	25	Topic8	2.67171e-06	transcript,promot,bind,gene,element,factor,region,site,hcf1,regul,nrf1,protein,nuclear,activ,sequenc,interact,dna,enhanc,c,contain
hsa00010	25	Topic14	6.55399e-05	gapdh,oxid,alphaenolas,mitochondri,mutas,membran,dehydrogenas,glyceraldehyde3phosph,cardiac,plasminogen,erythrocyt,mitochondria,brain,glycolyt,pgam1,hexokinas,phosphoglycer,oxygen,atp,transport
hsa00010	25	Topic1	0.000168116	alcohol,aldh2,genotyp,risk,adh,cancer,allel,dehydrogenas,polymorph,adh2,ethanol,or,associ,95,esophag,consumpt,drink,adh3,ci,adh1b
hsa00010	25	Topic10	0.000168116	acid,elovl4,retin,dehydrogenas,retinol,retino,fatti,ra,retina,adh4,formaldehyd,macular,retinoid,raldh3,mice,mutant,adh1,oxid,degener,enzym
hsa00010	25	Topic24	0.000772307	aldehyd,reductas,aldh3a1,dehydrogenas,enzym,oxid,inhibit,aldh,aldh3,liver,human,corneal,inhibitor,activ,aldh1a1,substrat,against,cytosol,peroxid,reduct
hsa00010	25	Topic15	0.00123039	antibodi,cell,t,hoxa9,patient,peptid,antigen,pdce2,pbc,mice,immun,igrp,cd8,epitop,biliari,autoimmun,human,sera,against,protein
hsa00010	25	Topic13	0.00140841	after,group,effect,concentr,increas,p,or,level,activ,day,studi,control,decreas,chang,h,measur,treatment,model,dinp,min
hsa00020	50	Topic44	1.50879e-14	enzym,structur,activ,residu,dehydrogenas,protein,bind,site,form,purifi,catalyt,malat,reaction,coli,substrat,complex,interact,crystal,acid,molecular
hsa00020	50	Topic32	1.23731e-11	acid,strain,mutant,growth,cycl,citrat,pyruv,fumaras,synthas,dehydrogenas,metabol,glutam,product,tca,glucos,carboxylas,carbon,gene,acet,malat
hsa00020	50	Topic18	4.14536e-07	dehydrogenas,complex,pyruv,dihydrolipoamid,e2,e3,domain,subunit,compon,pdh,lipoyl,e1,pdhc,pdha1,lpd,2oxoglutar,core,e1alpha,tuberculosi,pdhb
hsa00020	50	Topic7	0.000418852	mitochondri,oxid,aconitas,dehydrogenas,inactiv,alphaketoglutar,enzym,kgdhc,mitochondria,activ,stress,h2o2,reactiv,complex,inhibit,oxygen,maconitas,peroxid,ros,reduc
hsa00020	50	Topic17	0.000418852	muscl,exercis,skelet,min,mmol,rest,pyruv,pdha,min1,diet,o2,dehydrogenas,synthas,005,wt1,fiber,type,dri,glycogen,citrat
hsa00020	50	Topic41	0.000418852	sdhb,sdhd,paraganglioma,mutat,sdhc,succin,subunit,sdh,germlin,pheochromocytoma,complex,tumor,sdha,famili,dehydrogenas,vhl,pgl,gene,sporad,mitochondri
hsa00020	50	Topic23	0.000629179	pepck,glucos,insulin,rat,liver,increas,mrna,diabet,hepat,gluconeogenesi,carboxykinas,phosphoenolpyruv,acid,tissu,fatti,enzym,hepatocyt,level,mice,gluconeogen
hsa00030	25	Topic7	1.82483e-12	enzym,activ,pfk,fructos,inhibit,ph,purifi,atp,subunit,concentr,pfk1,kinet,degre,aldolas,alloster,affin,kda,molecular,appar,purif
hsa00030	25	Topic20	1.84351e-05	structur,enzym,activ,site,residu,substrat,bind,crystal,catalyt,reaction,kinas,coli,domain,inhibitor,complex,mutant,phosphat,isomeras,escherichia,function
hsa00030	25	Topic23	0.000162413	mutat,gene,patient,polymorph,variant,allel,genet,associ,caus,studi,pgls,famili,chromosom,identifi,or,analysi,diseas,report,popul,syndrom
hsa00030	25	Topic2	0.000602979	plant,chloroplast,fbpase,cytosol,plastid,leav,nitrat,spinach,photosynthet,l,root,3epimeras,enzym,ppipfk,isomeras,leaf,arabidopsi,ec,fraction,isozym
hsa00030	25	Topic11	0.000737137	activ,cell,express,increas,level,or,effect,not,protein,mice,suggest,decreas,regul,control,role,enzym,reduc,function,metabol,studi
hsa00040	25	Topic19	1.20258e-20	glucuronid,human,ugt,liver,microsom,ugt2b7,activ,udpglucuronosyltransferas,ugt1a9,ugt1a6,ugt1a4,substrat,ugt1a1,isoform,ugt1a3,ugt1a10,valu,acid,express,format
hsa00040	25	Topic24	3.42283e-05	polymorph,genotyp,patient,associ,allel,risk,or,gene,studi,cancer,variant,p,ugt1a1,genet,ugt1a7,frequenc,variat,subject,95,not
hsa00040	25	Topic20	0.000109057	mpa,after,day,rat,increas,pharmacokinet,effect,h,treatment,mycophenol,activ,decreas,dose,level,betaglucuronidas,group,p,concentr,metabolit,5fu
hsa00040	25	Topic6	0.000432603	udpglucos,xylos,gene,ugdh,strain,dehydrogenas,cerevisia,coli,product,xylulokinas,xylb,saccharomyc,enzym,escherichia,s,glucos,xylitol,synthesi,activ,udpglucuron
hsa00040	25	Topic23	0.000663777	kaiso,transcript,promot,bind,nuclear,factor,methyl,gene,regul,site,element,p120ctn,hepatocyt,region,dna,hepg2,repress,alpha,shift,sequenc
hsa00040	25	Topic2	0.000686636	activ,enzym,structur,residu,bind,substrat,reductas,site,acid,purifi,or,ph,mutant,model,betaglucuronidas,protein,dimer,studi,catalyt,crystal
hsa00051	25	Topic19	1.57767e-10	fructos,fructokinas,activ,enzym,pmm,sugar,plant,phosphoryl,khk,sucros,substrat,mannos,l,km,character,glucos,ketohexokinas,gene,clone,metabol
hsa00051	25	Topic14	5.54736e-06	pfk2,pfk,enzym,glycolysi,activ,pfkfb3,glycolyt,kinas,phosphoryl,pfk2fbpase2,pfk1,muscl,insulin,isoform,phosphofructokinas,glucos,heart,6phosphofructo2kinasefructose26bisphosphatas,glucokinas,metabol
hsa00051	25	Topic7	0.000948032	activ,structur,protein,enzym,bind,substrat,inhibit,site,residu,domain,interact,complex,form,specif,acid,catalyt,suggest,human,or,differ
hsa00052	25	Topic14	3.04699e-09	mutat,diseas,patient,defici,gene,caus,allel,clinic,storag,case,acid,glycogen,type,muscl,identifi,disord,or,genet,polymorph,lysosom
hsa00052	25	Topic8	9.71345e-09	activ,enzym,substrat,bind,structur,ph,residu,catalyt,kinet,form,site,degre,purifi,or,inhibit,differ,c,specif,not,glucoamylas
hsa00052	25	Topic1	4.78523e-06	group,activ,rat,level,p,after,treatment,or,blood,control,concentr,day,measur,increas,compar,1,effect,higher,studi,not
hsa00052	25	Topic4	0.000261878	strain,mutant,galactos,gene,growth,gale,encod,product,medium,cerevisia,coli,udpglucos,betagalactosidas,saccharomyc,metabol,glucos,sourc,pgm,s,carbon
hsa00052	25	Topic13	0.000408322	galactosyltransferas,antibodi,galt,mice,antigen,beta14galactosyltransferas,beta14galt,core,alpha13galactosyltransferas,glycoprotein,glycosyl,knockout,reject,synthes,porcin,glycosyltransferas,structur,epitop,glycan,galactosyl
hsa00052	25	Topic10	0.000454355	inhibitor,inhibit,microm,relax,compound,effect,udpg,potent,1,receptor,nm,or,5fu,microsom,inhibitori,rbcc,uridin,select,against,antagonist
hsa00052	25	Topic11	0.000602979	plant,sperm,arabidopsi,sucros,capacit,egg,lysozym,leav,hpr2,hpr,seed,pyrophosphorylas,appl,ugpas,chloroplast,mutant,udpg,leaf,spermatozoa,photosynthet
hsa00053	50	Topic2	1.59654e-13	glucuronid,human,ugt,liver,microsom,activ,ugt2b7,udpglucuronosyltransferas,ugt1a9,substrat,ugt1a1,valu,ugt1a6,ugt1a3,ugt1a4,metabol,enzym,kinet,microm,inhibit
hsa00053	50	Topic42	2.05173e-11	polymorph,patient,genotyp,associ,or,allel,p,gene,studi,variant,risk,cancer,genet,control,not,level,ugt1a7,differ,signific,haplotyp
hsa00053	50	Topic16	0.000402575	ugt1a10,ugt1a8,ugt1a7,mpa,express,ugt,ugt1a9,ugt1a,extrahepat,mycophenol,ugt1a6,intestin,induct,gastrointestin,1a10,mrna,rat,colon,tissu,udpglucuronosyltransferas
hsa00053	50	Topic48	0.00058879	residu,structur,acid,site,bind,amino,mutant,substrat,mutat,domain,ph,ntermin,peptid,sequenc,analysi,mutagenesi,substitut,conserv,model,stabil
hsa00062	10	Topic9	1.5313e-08	peroxisom,enzym,dehydrogenas,hydratas,activ,acid,thiolas,betaoxid,enoylcoa,acylcoa,fatti,coli,3ketoacylcoa,prolin,p5cdh,substrat,liver,coa,oxid,catalyz
hsa00062	10	Topic3	4.05505e-06	mice,fatti,acid,express,liver,level,bcmo1,alphattp,alphatocopherol,increas,mrna,hepat,tissu,gene,elongas,lipid,vitamin,elovl5,metabol,mous
hsa00062	10	Topic8	0.00172631	kinas,eef2,phosphoryl,activ,protein,translat,elong,ribokinas,regul,cell,inhibit,factor,eukaryot,synthesi,inhibitor,eef2k,exercis,ribosom,ribos,signal
hsa00071	50	Topic19	1.75907e-16	enzym,activ,substrat,structur,dehydrogenas,residu,bind,site,catalyt,acid,mutant,dhdps,coli,specif,reaction,inhibit,form,studi,kinet,differ
hsa00071	50	Topic12	2.86759e-09	defici,mutat,patient,dehydrogenas,acid,clinic,longchain,disord,fatti,present,or,vlcad,acylcoa,diagnosi,screen,caus,sever,analysi,metabol,diseas
hsa00071	50	Topic4	3.38572e-09	fatti,acid,carnitin,liver,cpt,oxid,diet,cpt1,mice,hepat,muscl,mitochondri,insulin,metabol,increas,fat,palmitoyltransferas,malonylcoa,lipid,fed
hsa00071	50	Topic31	4.69431e-08	peroxisom,thiolas,oxidas,acid,betaoxid,rat,fatti,enzym,acylcoa,3ketoacylcoa,protein,prolifer,liver,hydratas,bile,mitochondri,pparalpha,enoylcoa,yeast,activ
hsa00071	50	Topic45	5.76695e-07	arabidopsi,plant,betaketothiolas,synthas,gene,biosynthesi,accumul,mutant,pha,seedl,ethylen,kat2,synthesi,polyhydroxyalkano,pseudomona,coli,betaoxid,lacs1,phb,acc
hsa00071	50	Topic7	1.63194e-06	gene,sequenc,region,express,encod,human,cdna,analysi,protein,clone,identifi,genom,amino,famili,chromosom,exon,contain,character,delet,mutat
hsa00071	50	Topic27	6.22274e-06	alcohol,dehydrogenas,adh,adh4,retinol,ethanol,class,adh1,metabol,retino,acid,adh3,oxid,retinoid,liver,aldehyd,enzym,ra,gastric,mous
hsa00071	50	Topic26	5.834e-05	acid,acylcoa,fatti,synthetas,longchain,acsl,isoform,lipid,acsl3,acsl1,acsl4,metabol,transport,ac,acs4,acs5,acsl5,liver,facl4,4
hsa00071	50	Topic50	0.000587633	alcohol,associ,polymorph,genotyp,risk,allel,aldh2,cancer,or,gene,studi,genet,control,variant,popul,frequenc,dehydrogenas,subject,adh2,95
hsa00100	10	Topic4	6.44863e-10	cholesterol,acat2,ester,acat,lipas,acat1,esteras,intestin,lipoprotein,lipid,cholesteryl,ldl,acyltransferas,liver,mice,cel,pancreat,plasma,bile,acid
hsa00100	10	Topic6	1.54963e-09	sterol,mutant,cyp51,yeast,lanosterol,strain,ergosterol,cerevisia,tprotein,residu,saccharomyc,erg3,enzym,gene,acid,glycin,mutat,substrat,albican,coli
hsa00100	10	Topic2	5.15207e-09	squalen,inhibitor,inhibit,synthas,compound,potent,microm,cholesterol,epoxidas,enzym,ic50,biosynthesi,synthesi,osc,acid,se,rat,sqs,nm,valu
hsa00100	10	Topic5	6.75028e-07	mutat,syndrom,cholesterol,patient,slos,dhcr7,gene,cdpx2,defici,sterol,7dehydrocholesterol,phenotyp,nsdhl,defect,biosynthesi,smithlemliopitz,sever,reductas,disord,ebp
hsa00100	10	Topic9	0.00149047	express,cell,vitamin,d,cyp27b1,seladin1,d3,mrna,gene,cancer,differenti,25hydroxyvitamin,level,1alphahydroxylas,estrogen,breast,increas,dhcr24,oxid,alzheim
hsa00100	10	Topic7	0.00430569	patient,genotyp,sampl,lipa,polymorph,assay,risk,p,hpv,method,cancer,case,prostat,detect,diabet,associ,type,evalu,men,subject
hsa00120	50	Topic39	3.43593e-10	acid,cholesterol,bile,level,mice,increas,mrna,liver,hepat,cyp7a1,7alphahydroxylas,decreas,synthesi,activ,sterol,cyp8b1,rat,enzym,pathway,effect
hsa00120	50	Topic40	3.01163e-05	acid,peroxisom,fatti,oxidas,bile,rat,enzym,betaoxid,liver,chain,acylcoa,multifunct,bat,protein,scpx,coa,scp2,cytosol,nacyltransferas,carrier
hsa00120	50	Topic12	4.88472e-05	mutat,patient,gene,defici,acid,caus,famili,diseas,bile,exon,homozyg,identifi,analysi,clinic,liver,cerebrotendin,sever,japanes,present,report
hsa00120	50	Topic34	0.000305003	acid,cyp7a1,bile,receptor,gene,transcript,regul,repress,fxr,inhibit,nuclear,cyp8b1,liver,activ,hnf4alpha,shp,promot,cholesterol,assay,7alphahydroxylas
hsa00120	50	Topic17	0.000361882	polymorph,associ,gene,risk,patient,allel,diseas,studi,ad,p,control,genotyp,or,95,haplotyp,genet,cyp46,signific,not,variat
hsa00140	50	Topic44	1.84089e-21	polymorph,associ,genotyp,gene,risk,allel,cancer,studi,or,variant,patient,p,genet,95,frequenc,signific,control,popul,variat,subject
hsa00140	50	Topic15	1.64944e-19	glucuronid,human,ugt,liver,activ,microsom,udpglucuronosyltransferas,ugt2b7,ugt1a9,ugt1a6,ugt1a1,substrat,ugt1a4,enzym,metabol,valu,isoform,ugt1a3,ugt1a10,microm
hsa00140	50	Topic23	2.20638e-06	level,or,after,increas,p,effect,day,rat,patient,concentr,group,activ,studi,treatment,1,compar,not,serum,3,decreas
hsa00140	50	Topic28	6.99026e-06	3,beta,p450scc,adren,steroidogen,cytochrom,hsd,steroid,enzym,betahsd,p450,dehydrogenas,17,3betahsd,betahydroxysteroid,p450c17,cholesterol,leydig,cyp11a1,cyp17
hsa00140	50	Topic13	6.33452e-05	estrogen,breast,steroid,aromatas,sts,cancer,sulfatas,estradiol,hsd17b1,e2,endometri,inhibitor,estron,sulfat,tumor,enzym,dehydrogenas,hsd17b2,17betahydroxysteroid,e1
hsa00140	50	Topic18	6.33452e-05	reductas,akr1c3,dehydrogenas,akr1c1,akr1c2,steroid,aldoketo,enzym,3alphahydroxysteroid,akr,3alphahsd,oxid,reduct,human,catalyz,alphahsd,inhibitor,20alphahsd,3,metabol
hsa00140	50	Topic9	0.000495045	cyp3a4,cyp3a5,p450,cyp3a7,cytochrom,cyp3a,drug,liver,metabol,cyp,inhibit,3a4,human,interact,microm,cyp2d6,cyp2c19,cyp3a43,fetal,pxr
hsa00190	25	Topic3	9.2546e-31	mitochondri,subunit,complex,cytochrom,c,atp,oxidas,synthas,cox,mutant,protein,assembl,mitochondria,function,yeast,respiratori,cox17,copper,encod,activ
hsa00190	25	Topic22	3.80249e-11	complex,cytochrom,mitochondri,electron,ironsulfur,subunit,oxid,c1,nadh,oxidoreductas,riesk,reductas,dehydrogenas,bc1,cluster,nadhubiquinon,transfer,heme,heart,ubiquinon
hsa00190	25	Topic9	0.000155914	cytochrom,speci,subunit,c,oxidas,sequenc,mitochondri,evolut,phylogenet,primat,strain,tfiid,gene,coi,lineag,popul,diverg,genet,nucleotid,nonsynonym
hsa00230	50	Topic10	2.26615e-21	adenosin,purin,enzym,deaminas,inhibitor,imp,amp,nucleosid,activ,nucleotid,impdh,monophosph,guanin,novo,adenylosuccin,synthetas,de,metabol,adpribos,adenin
hsa00230	50	Topic11	9.05251e-19	subunit,rna,polymeras,transcript,yeast,pol,interact,cerevisia,rpb4,saccharomyc,rpb1,mutant,rpb7,pomb,elong,rpb3,eukaryot,s,complex,assembl
hsa00230	50	Topic8	5.90067e-10	phosphodiesteras,camp,inhibitor,pde,pde4,cyclic,cgmp,inhibit,pde5,pde3a,pde10a,pde4b,nucleotid,pdes,pde4d,pde3,select,pka,pde2,pde11a
hsa00230	50	Topic7	7.97418e-07	activ,bind,structur,protein,domain,enzym,site,interact,residu,complex,form,acid,substrat,or,catalyt,not,crystal,studi,amino,human
hsa00230	50	Topic25	8.98908e-06	atp,ectoatpas,nucleosid,activ,extracellular,cd39,triphosph,nucleotid,hydrolysi,platelet,hydrolyz,diphosphohydrolas,adp,hexb,membran,diphosph,enzym,ntpdase,atpas,ectoapyras
hsa00230	50	Topic26	8.98908e-06	cyclas,adenylyl,ac,camp,guanyl,solubl,sac,ca2,sgc,ac3,stimul,type,calcium,g,isoform,ac5,cgmp,hco3,membran,rosgc1
hsa00240	25	Topic12	1.55355e-10	kinas,nucleosid,thymidin,activ,dck,phosphoryl,tk2,mitochondri,cn,enzym,deoxycytidin,deaminas,analog,analogu,tk,human,thymidyl,diphosph,monophosph,substrat
hsa00240	25	Topic23	1.59481e-10	subunit,rna,polymeras,transcript,histon,yeast,interact,pol,methyl,g9a,domain,rpb4,complex,rpb1,dna,rpb7,uhrf1,pomb,methyltransferas,gene
hsa00240	25	Topic16	1.87815e-09	enzym,activ,structur,substrat,bind,site,residu,coli,acid,protein,form,catalyt,inhibitor,domain,reaction,escherichia,specif,complex,purifi,mutant
hsa00240	25	Topic19	6.34622e-09	dutpas,activ,atp,triphosph,cd39,enzym,itpa,nucleosid,platelet,5nucleotidas,nucleotid,diphosphohydrolas,adp,extracellular,inosin,ntpdase3,ntpdase,hydrolysi,dutp,p5n
hsa00240	25	Topic20	1.88677e-06	cell,cancer,tumor,gene,5fu,effect,dpd,uridin,resist,activ,therapi,drug,express,phosphorylas,sensit,uprt,treatment,5fluorouracil,line,znrd1
hsa00240	25	Topic6	0.000345444	complex,dihydroorot,crystal,compound,ray,synthesi,dehydrogenas,dhodh,group,2,metal,hydrolas,ap4a,ligand,reaction,or,c,dhod,oxid,bond
hsa00250	10	Topic2	4.63929e-12	acid,dehydrogenas,enzym,fatti,daspart,glutam,oxidas,gdh,mitochondri,peroxisom,oxid,liver,fa2h,metabol,ddo,agt,p5cdh,nadpgdh,prolin,substrat
hsa00250	10	Topic6	4.31849e-11	structur,enzym,coli,bind,escherichia,crystal,adenylosuccin,substrat,site,residu,synthetas,catalyt,kinet,aspart,ppat,complex,imp,loop,subunit,lyas
hsa00250	10	Topic1	5.5365e-08	synthetas,glutamin,gs,argininosuccin,plant,ass,cps1,fdps,urea,arginin,synthas,enzym,cycl,oxid,phosphat,nitric,asparagin,express,nitrogen,ammonium
hsa00250	10	Topic3	5.8205e-07	mutat,patient,defici,diseas,disord,gene,ssadh,clinic,aspartoacylas,allel,seizur,genet,caus,agxt,aspa,polymorph,hyperoxaluria,asl,adsl,famili
hsa00250	10	Topic9	0.00225875	cell,mdr1,express,drug,resist,treatment,pgp,hasc,exposur,asn,day,mrna,increas,gvg,effect,gene,tumor,induc,line,multidrug
hsa00250	10	Topic10	0.00373135	gene,express,sequenc,transcript,clone,encod,promot,fusion,protein,cdna,spr1,region,dna,nit2,fip1l1pdgfra,element,chromosom,genom,eosinophil,imatinib
hsa00260	25	Topic16	6.39949e-12	creatin,gamt,cbs,cystathionin,rat,activ,defici,plasma,homocystein,level,liver,diet,guanidinoacet,metabol,kidney,betasynthas,concentr,agat,increas,betain
hsa00260	25	Topic9	1.03791e-06	activ,structur,enzym,bind,site,residu,form,substrat,domain,crystal,complex,catalyt,protein,studi,coli,inhibit,interact,group,subunit,acid
hsa00260	25	Topic22	0.00011469	oxidas,sarcosin,fad,enzym,flavin,coval,oxid,damino,acid,dehydrogenas,msox,bound,rate,reduct,dimethylglycin,wildtyp,monomer,electron,peroxisom,immobil
hsa00260	25	Topic8	0.000652812	serin,dserin,racemas,shmt,brain,acid,hydroxymethyltransferas,glycin,dao,lserin,receptor,schizophrenia,nmda,sr,enzym,shmt1,phgdh,neuron,damino,biosynthesi
hsa00260	25	Topic3	0.00112249	mutat,patient,defici,disord,gene,clinic,caus,diseas,identifi,alas2,sever,normal,agt,exon,novel,diagnosi,or,defect,anemia,agxt
hsa00270	25	Topic17	3.42247e-05	activ,increas,level,or,effect,rat,not,mrna,decreas,cell,liver,express,control,after,studi,mice,chang,group,induc,concentr
hsa00270	25	Topic18	0.000195481	activ,enzym,structur,bind,site,residu,domain,form,substrat,protein,catalyt,crystal,complex,subunit,acid,group,coli,or,amino,conform
hsa00270	25	Topic21	0.000440641	dna,methyl,dnmt3a,dnmt1,dnmt3b,methyltransferas,dnmt3l,de,novo,imprint,cell,cpg,epigenet,histon,promot,silenc,germ,dnmt,hypomethyl,genom
hsa00270	25	Topic22	0.000440641	methionin,homocystein,cbs,bhmt,synthas,cystathionin,defici,betasynthas,plasma,betain,methyl,cobalamin,reductas,metabol,betainehomocystein,folat,methyltransferas,hci,hyperhomocysteinemia,elev
hsa00280	25	Topic10	1.82543e-10	activ,enzym,dehydrogenas,structur,substrat,residu,protein,bind,site,mutant,human,purifi,reaction,catalyt,complex,acid,crystal,domain,coli,studi
hsa00280	25	Topic8	8.64593e-10	mutat,patient,defici,gene,disord,caus,clinic,syndrom,screen,report,dehydrogenas,diseas,identifi,analysi,diagnosi,defect,carboxylas,missens,newborn,present
hsa00280	25	Topic18	3.38572e-09	methylmalonylcoa,mutas,radic,methylmalon,betaketothiolas,pseudomona,coenzym,pathway,product,biosynthesi,mcm,pha,b12,synthas,cofactor,propionylcoa,aeruginosa,mut,rearrang,succinylcoa
hsa00280	25	Topic7	2.32597e-05	peroxisom,aldehyd,thiolas,oxidas,acid,liver,fatti,oxid,enzym,activ,betaoxid,dehydrogenas,mitochondri,3ketoacylcoa,rat,metabol,aox1,hydratas,lipid,bile
hsa00280	25	Topic15	0.000141354	mitochondri,dna,dehydrogenas,fatti,longchain,lchad,defici,liver,acid,polymeras,gamma,muscl,mtdna,3hydroxyacylcoa,polg,insulin,schad,oxid,pregnanc,betaoxid
hsa00310	25	Topic10	6.15639e-26	histon,methyl,methyltransferas,lysin,h3,gene,transcript,chromatin,regul,dna,silenc,activ,g9a,domain,protein,complex,h3k4,trimethyl,h3k9,epigenet
hsa00310	25	Topic25	2.85009e-07	activ,enzym,substrat,residu,dehydrogenas,acid,structur,catalyt,hydratas,crystal,site,coli,complex,mutant,form,bind,reaction,catalyz,purifi,product
hsa00310	25	Topic20	0.000568085	rat,effect,activ,acid,increas,carnitin,brain,level,decreas,concentr,oxid,after,mitochondri,studi,lkynurenin,inhibit,gammabutyrobetain,dehydrogenas,metabol,heart
hsa00310	25	Topic15	0.000787039	fatti,peroxisom,acid,dehydrogenas,defici,faldh,longchain,aldehyd,sls,lchad,aass,3hydroxyacylcoa,betaoxid,liver,oxid,enzym,patient,fibroblast,mitochondri,metabol
hsa00330	25	Topic24	1.62121e-16	activ,enzym,structur,acid,residu,substrat,bind,site,ph,crystal,catalyt,form,domain,protein,c,coli,specif,interact,differ,kinet
hsa00330	25	Topic11	5.22322e-10	increas,activ,group,after,or,level,p,day,effect,patient,control,rat,treatment,decreas,1,concentr,2,compar,studi,h
hsa00330	25	Topic2	5.61637e-08	arginas,liver,synthetas,argininosuccin,ornithin,arginin,urea,enzym,glutamin,oat,intestin,aminotransferas,lyas,asl,larginin,hepat,cps1,ass,kidney,cycl
hsa00330	25	Topic23	1.83855e-06	mutat,defici,patient,creatin,gene,gamt,syndrom,trex1,caus,disord,clinic,guanidinoacet,diagnosi,defect,diseas,agat,identifi,exon,genet,sever
hsa00330	25	Topic16	6.89149e-06	polyamin,decarboxylas,spermidin,spermin,odc,putrescin,synthas,ornithin,enzym,arginin,adc,sadenosylmethionin,ssat,activ,adometdc,agmatin,growth,agmatinas,inhibitor,biosynthesi
hsa00330	25	Topic18	6.89149e-06	oxid,nitric,ino,synthas,nnos,endotheli,eno,nos,express,induc,rat,product,arginas,inhibitor,increas,neuron,effect,vascular,lps,inhibit
hsa00330	25	Topic13	8.67124e-05	prolin,stress,plant,dehydrogenas,gene,strain,p5c,accumul,mutant,synthetas,pro,p5cs,enzym,prodh,glutam,arabidopsi,under,reductas,glutamin,puta
hsa00340	25	Topic20	1.95161e-06	structur,activ,substrat,residu,enzym,site,mutant,catalyt,acid,mechan,form,domain,coppercontain,copper,amino,yield,dimer,bind,electron,crystal
hsa00340	25	Topic3	4.91729e-05	neuron,dopamin,aadc,decarboxylas,brain,lamino,aromat,acid,decreas,th,increas,dopaminerg,ldopa,nucleus,enzym,hydroxylas,level,striatum,da,tyrosin
hsa00340	25	Topic17	4.91729e-05	aldehyd,dehydrogenas,aldh3a1,oxid,aldh3,aldh,lipid,enzym,stress,peroxid,faldh,corneal,acid,activ,gtn,plant,protect,aldh1a1,role,aldh1
hsa00340	25	Topic6	0.00042657	gene,protein,human,sequenc,region,express,identifi,cdna,clone,encod,antibodi,site,amino,contain,liver,structur,acid,bind,character,isol
hsa00350	25	Topic4	8.14655e-12	structur,enzym,activ,bind,substrat,residu,acid,site,form,complex,amino,catalyt,crystal,tprotein,protein,reaction,aminotransferas,interact,specif,aspart
hsa00350	25	Topic17	7.26782e-07	plant,4hydroxyphenylpyruv,dioxygenas,formaldehyd,enzym,strain,arabidopsi,aldehyd,oxidas,hppd,product,dehydrogenas,yeast,metabol,soil,maltos,seed,coli,encod,leav
hsa00350	25	Topic18	3.16691e-06	activ,inhibit,inhibitor,oxidas,mao,rat,maob,aldehyd,liver,oxid,monoamin,effect,metabol,compound,select,enzym,metabolit,potent,brain,b
hsa00350	25	Topic14	0.000135797	dehydrogenas,adh,alcohol,retinol,retino,acid,adh4,ethanol,adh1,express,ra,metabol,adh3,develop,raldh3,class,enzym,oxid,retin,retinoid
hsa00350	25	Topic9	0.000459927	alcohol,polymorph,genotyp,associ,allel,risk,gene,comt,studi,control,or,patient,genet,adh2,cancer,effect,signific,aldh2,dehydrogenas,variant
hsa00350	25	Topic1	0.00155062	mutat,patient,defici,fah,madd,diseas,delet,caus,syndrom,tyrosinemia,type,disord,gene,fumarylacetoacet,hydrolas,associ,clinic,phenotyp,sever,metabol
hsa00360	10	Topic8	3.09131e-05	gene,atp7b,mutat,copper,sequenc,encod,express,exon,region,analysi,aldh3,chromosom,clone,amino,cdna,human,transcript,genom,mous,element
hsa00360	10	Topic7	0.00121598	structur,ra,raldh3,aminotransferas,enzym,mutant,acid,substrat,catalyt,site,retino,aspart,residu,develop,form,raldh2,crystal,complex,conform,embryo
hsa00360	10	Topic3	0.00228899	aadc,dopamin,decarboxylas,4hydroxyphenylpyruv,dioxygenas,plant,neuron,acid,dopaminerg,da,hppd,th,ldopa,aromat,lamino,ddc,tyrosin,dopa,brain,striatal
hsa00380	10	Topic4	2.5997e-27	oxidas,kynurenin,acid,mao,tryptophan,activ,aldehyd,enzym,rat,brain,inhibitor,inhibit,oxid,acmsd,maob,dehydrogenas,metabol,liver,mitochondri,quinolin
hsa00380	10	Topic9	1.00329e-09	polymorph,genotyp,associ,risk,gene,allel,tph2,diabet,alcohol,variant,subject,patient,tcf7l2,genet,p,aldh2,disord,2,snps,haplotyp
hsa00380	10	Topic8	1.46452e-09	cyp1a2,cyp1a1,catalas,p450,cyp1b1,cytochrom,conjug,metabol,activ,cystein,compound,rat,renal,ahr,microm,metabolit,betalyas,hydrocarbon,enzym,liver
hsa00380	10	Topic5	1.04377e-07	structur,clpp,substrat,residu,complex,site,hydratas,enzym,coli,crystal,domain,catalyt,bind,dehydrogenas,mutant,acid,form,escherichia,heme,amino
hsa00380	10	Topic2	0.00033911	patient,defici,mutat,dehydrogenas,fatti,lchad,syndrom,faldh,acid,diseas,clinic,sls,longchain,sever,disord,arteri,mitochondri,glutar,3hydroxyacylcoa,aldehyd
hsa00380	10	Topic1	0.00313394	neuron,receptor,pacap,rat,dopamin,agonist,brain,opioid,nnos,nitric,mice,antagonist,5ht,nos,aadc,effect,oxid,administr,synthas,cortex
hsa00410	25	Topic2	9.71345e-09	enzym,structur,substrat,activ,residu,site,bind,crystal,form,acid,reaction,product,mutant,catalyt,ph,purifi,coli,mechan,protein,dehydrogenas
hsa00410	25	Topic5	0.000408322	hydratas,peroxisom,enoylcoa,acid,betaoxid,fatti,enzym,dehydrogenas,2enoylcoa,liver,ech,pseudomona,pathway,strain,carbon,pha,inactiv,sp,biosynthesi,echs1
hsa00410	25	Topic23	0.00111483	mutat,defici,patient,dehydrogenas,fatti,syndrom,faldh,sls,caus,lchad,disord,clinic,sever,gene,enzym,present,aldehyd,acid,longchain,metabol
hsa00450	10	Topic10	3.14086e-08	synthetas,pap,enzym,atp,selenophosph,kinas,selenocystein,activ,coli,sulfat,domain,synthas,structur,ap,selenium,seld,protein,catalyt,escherichia,sec
hsa00450	10	Topic1	5.44574e-05	cystein,rat,conjug,compound,betalyas,cystathionin,renal,acid,kidney,enzym,activ,sconjug,gammalyas,gammacystathionas,kat,glutamin,liver,glutathion,aminotransferas,transaminas
hsa00450	10	Topic9	0.00228899	tr,beta,thyroid,hormon,alpha,receptor,wnt10a,resist,t3,mice,rth,1,mutant,express,wnt6,gene,isoform,transgen,transcript,domin
hsa00480	25	Topic22	1.19981e-12	glutathion,oxid,increas,activ,gsh,level,stress,cell,express,mice,antioxid,induc,protect,enzym,subunit,rat,gclm,or,effect,reduc
hsa00480	25	Topic1	6.26523e-07	gst,glutathion,stransferas,transferas,gsts,class,human,dca,activ,rat,liver,gsta11,mu,conjug,alpha,acid,gstm2,gstz1,enzym,gsto11
hsa00480	25	Topic5	2.1469e-05	polymorph,genotyp,risk,associ,cancer,gstm1,gstt1,or,gene,95,gstp1,ci,allel,p,studi,patient,null,control,genet,stransferas
hsa00480	25	Topic21	6.0928e-05	spermidin,synthas,polyamin,spermin,odc,plant,decarboxylas,ornithin,putrescin,growth,arabidopsi,enzym,gy,root,sadenosylmethionin,leav,parasit,fruit,transgen,spds
hsa00480	25	Topic24	0.000330324	activ,enzym,structur,substrat,bind,residu,site,glutathion,inhibit,purifi,reaction,dehydrogenas,kinet,valu,complex,form,mutant,ph,acid,6phosphoglucon
hsa00500	50	Topic38	4.95249e-21	glucuronid,human,liver,ugt,microsom,activ,ugt1a9,udpglucuronosyltransferas,ugt2b7,ugt1a1,ugt1a6,substrat,ugt1a4,enzym,metabol,ugt1a3,acid,ugt1a10,isoform,valu
hsa00500	50	Topic12	4.24985e-09	glucos,glycogen,insulin,muscl,activ,diabet,glucokinas,liver,synthas,g6pase,metabol,gs,rat,hepat,increas,gk,phosphorylas,fast,effect,2
hsa00500	50	Topic2	4.7112e-09	structur,bind,activ,enzym,site,phosphorylas,substrat,residu,inhibitor,glycogen,b,crystal,complex,inhibit,model,studi,catalyt,kinet,or,interact
hsa00500	50	Topic50	7.61773e-06	p,patient,activ,level,or,group,studi,concentr,after,compar,increas,effect,measur,1,control,serum,not,test,2,sampl
hsa00500	50	Topic39	2.68975e-05	trehalas,glucos,trehalos,activ,cerevisia,strain,yeast,pgm,mutant,saccharomyc,phosphoglucomutas,growth,enzym,neutral,hexokinas,hxk1,s,hxk2,plant,encod
hsa00500	50	Topic11	0.000166263	enzym,alphaamylas,activ,ph,purifi,glucoamylas,starch,product,mass,recombin,acid,peptid,coli,purif,fraction,branch,chromatographi,amylas,substrat,degre
hsa00500	50	Topic16	0.00049174	udpglucos,si,sucraseisomaltas,dehydrogenas,intestin,ugdh,enzym,synthesi,udpg,udpglucuron,sucras,mutant,acid,ha,biosynthesi,polysaccharid,udpgdh,caco2,sucros,isomaltas
hsa00510	25	Topic2	3.0076e-19	glucosidas,oligosaccharid,endoplasm,protein,glycoprotein,reticulum,yeast,cerevisia,er,mutant,glycosyl,saccharomyc,synthas,phosphat,dolichyl,mannos,nlink,encod,dolichol,dpm1
hsa00510	25	Topic20	6.55641e-06	gnt,nglycan,glcnac,bisect,glycoprotein,nacetylglucosaminyltransferas,alpha,st6gal,glycan,enzym,branch,beta,structur,oligosaccharid,glycosyltransferas,sialyl,sialyltransferas,core,beta1,lectin
hsa00510	25	Topic22	0.000480363	alphamannosidas,fut8,cell,golgi,nglycan,fucosyl,cho,antibodi,ovari,glcnacti,line,product,produc,alpha16fuct,oligosaccharid,core,mannosidas,hamster,lysosom,chines
hsa00510	25	Topic16	0.00111788	protein,structur,domain,complex,bind,interact,residu,subunit,site,catalyt,function,membran,amino,conserv,synthetas,enzym,activ,contain,suggest,form
hsa00510	25	Topic7	0.00187033	activ,enzym,substrat,inhibit,inhibitor,or,purifi,nckx2,specif,recombin,ph,valu,product,reaction,deriv,character,chromatographi,not,exchang,acceptor
hsa00511	25	Topic24	1.76414e-07	oligosaccharid,endobetanacetylglucosaminidas,endo,transglycosyl,glycoprotein,type,acceptor,transsialidas,sugar,chain,nglycan,cruzi,glycan,transfer,specif,substrat,activ,hydrolyz,trypanosoma,glycopeptid
hsa00511	25	Topic9	3.98234e-07	structur,enzym,activ,residu,acid,catalyt,substrat,site,human,bind,amino,mutant,group,mechan,form,ntermin,glycosylasparaginas,reaction,polypeptid,studi
hsa00511	25	Topic8	2.63167e-06	patient,activ,serum,alphalfucosidas,nacetylbetaglucosaminidas,afu,urinari,level,measur,method,nag,renal,control,group,u,antibodi,mean,valu,tumor,healthi
hsa00511	25	Topic10	2.63167e-06	hexb,diseas,lysosom,mice,neuron,brain,storag,gm2,sandhoff,model,mous,hexa,hex,defici,agu,gaucher,accumul,betasubunit,b,human
hsa00511	25	Topic17	3.20948e-05	betagalactosidas,strain,gene,fusion,coli,manb,lacz,construct,vector,product,promot,plasmid,s,transform,escherichia,e,operon,recombin,aculeatus,produc
hsa00511	25	Topic4	5.44574e-05	enzym,activ,betaglucosidas,ph,purifi,degre,substrat,mannanas,c,product,betamannanas,valu,recombin,specif,chromatographi,cultur,temperatur,concentr,alphalfucosidas,purif
hsa00511	25	Topic7	0.00031766	sialidas,neu3,gangliosid,membran,neu2,neu4,plasma,cytosol,activ,cell,differenti,sialic,acid,human,neu1,gm1,specif,surfac,membraneassoci,neuraminidas
hsa00511	25	Topic12	0.00106516	sequenc,gene,human,express,cdna,clone,alphamannosidas,encod,amino,lysosom,acid,mous,transcript,region,protein,analysi,chromosom,homolog,contain,map
hsa00512	25	Topic4	3.04448e-08	nacetylgalactosaminyltransferas,oglycosyl,galnac,glycosyl,udpgalnacpolypeptid,enzym,galnactransferas,peptid,polypeptid,acceptor,substrat,famili,isoform,site,galnact1,residu,transferas,transfer,ppgantas,lectin
hsa00512	25	Topic12	4.87959e-06	core,c2gnt,2,cell,oglycan,branch,structur,enzym,express,antigen,sialyl,glycosyltransferas,1,cosmc,transfect,mucin,biosynthesi,beta16nacetylglucosaminyltransferas,line,tn
hsa00514	25	Topic1	6.01774e-17	glucuronid,human,liver,ugt,microsom,activ,ugt2b7,udpglucuronosyltransferas,ugt1a9,ugt1a4,substrat,ugt1a1,valu,microm,ugt1a3,metabol,kinet,ugt1a10,enzym,format
hsa00514	25	Topic20	4.88241e-08	st3gal,sialyl,lewi,express,sialyltransferas,cell,fuct,enzym,fuctvii,glycoprotein,acceptor,carbohydr,glycan,st6gal,ligand,synthesi,surfac,sle,alpha,fucosyltransferas
hsa00514	25	Topic22	4.88241e-08	ugt1a6,ugt1a7,ugt1a8,hepatocyt,colon,mpa,ugt1a9,acid,ugt,udpglucuronosyltransferas,induct,mrna,ugt2b7,gastrointestin,enzym,glucuronid,hepat,bile,rat,induc
hsa00514	25	Topic11	0.000273453	polymorph,genotyp,patient,p,associ,or,variant,risk,gene,allel,studi,genet,ugt1a1,cancer,control,increas,95,differ,subject,individu
hsa00514	25	Topic21	0.00111487	activ,domain,bind,residu,enzym,structur,protein,site,lh3,substrat,acid,amino,complex,collagen,mutant,catalyt,function,or,human,contain
hsa00520	25	Topic6	5.37602e-26	enzym,activ,2epimeras,glcnac,acid,isomeras,udpglcnac,kinas,purifi,pgm,udpnacetylglucosamin,chia,sugar,sialic,6phosphat,coli,pmm,catalyz,synthas,pyrophosphorylas
hsa00520	25	Topic14	5.90137e-08	crystal,atom,bond,group,molecul,structur,hydrogen,compound,ring,titl,conform,anion,diffract,cation,b,unit,ray,yield,resolut,preliminari
hsa00520	25	Topic15	1.67905e-07	udpglucos,mutant,pla2,plant,dehydrogenas,galactos,strain,gene,gale,phospholipas,ugdh,a2,acid,arabidopsi,enzym,coli,biosynthesi,growth,activ,encod
hsa00520	25	Topic17	0.000133833	structur,enzym,activ,bind,residu,site,substrat,domain,protein,catalyt,inhibit,form,coli,mutant,interact,complex,role,synthas,function,dhdps
hsa00520	25	Topic8	0.000470046	gene,sequenc,protein,clone,human,encod,express,transcript,region,amino,cdna,identifi,genom,acid,analysi,promot,site,hybrid,chromosom,homolog
hsa00520	25	Topic16	0.000781405	glucos,hexokinas,glucokinas,insulin,diabet,activ,gk,increas,metabol,phosphoryl,islet,liver,rat,muscl,mitochondri,hxk1,hk,hkii,pancreat,ca2
hsa00531	50	Topic2	7.16459e-08	mutat,patient,mps,syndrom,type,gene,mucopolysaccharidosi,caus,hunter,diseas,defici,sever,allel,id,phenotyp,clinic,activ,lysosom,disord,sanfilippo
hsa00531	50	Topic33	2.19071e-07	mps,therapi,enzym,storag,lysosom,mice,brain,mucopolysaccharidosi,human,iiia,diseas,recombin,gene,alphaliduronidas,liver,treatment,replac,idua,vector,ert
hsa00531	50	Topic11	3.07224e-06	b,sulfat,arylsulfatas,enzym,cs,chain,oligosaccharid,residu,substrat,specif,chondroitinas,betanacetylglucosaminidas,disaccharid,ds,chondroitin,lysosom,sulphat,proteoglycan,linkag,degrad
hsa00531	50	Topic12	3.07224e-06	enzym,betaglucuronidas,activ,ph,betagalactosidas,acid,strain,substrat,assay,purifi,hydrolysi,transglycosyl,coli,endobetanacetylglucosaminidas,degre,lactos,specif,kinet,prodrug,escherichia
hsa00531	50	Topic25	0.000340018	hyal1,hyaluronidas,tumor,ha,cancer,hyal2,hyaluronan,tissu,bladder,express,breast,prostat,progress,hyal3,invas,stain,acid,level,ph20,transfect
hsa00532	50	Topic12	2.79428e-07	chondroitin,sulfat,cs,c4st1,synthas,chain,polymer,elong,chpf,activ,enzym,css3,nacetylgalactosaminyltransferas,amount,biosynthesi,disaccharid,chsi,glycosyltransferas,chgn2,wnt3a
hsa00532	50	Topic40	4.02636e-05	glcat,enzym,acceptor,activ,residu,linkag,human,substrat,glycosaminoglycan,recombin,acid,structur,mutant,sulfat,region,specif,biosynthesi,proteoglycan,transfer,catalyt
hsa00532	50	Topic44	7.92734e-05	patient,polymorph,xylt,associ,diabet,variat,gene,genet,1,risk,nephropathi,variant,group,p,control,snps,type,hypertens,frequenc,investig
hsa00532	50	Topic7	0.000367652	injuri,proteoglycan,cns,chondroitin,after,brain,sulfat,glycosaminoglycan,astrocyt,axon,c6s,matrix,neuron,scar,defici,glial,regener,graft,ks,cspg
hsa00532	50	Topic17	0.000367652	sulfat,chondroitin,galnac4s6st,residu,transfer,nacetylgalactosamin,galnac,6osulfotransferas,posit,enzym,oligosaccharid,c4st1,c6st,sulfotransferas,activ,4sulfat,c6st1,nonreduc,recombin,cs
hsa00532	50	Topic41	0.000367652	dermatan,sulfat,d4st1,iduron,chain,csds,gag,develop,4osulfotransferas,fibroblast,epimeras,brain,alter,ds,disaccharid,chondroitindermatan,lung,matrix,structur,postnat
hsa00532	50	Topic11	0.000709078	human,express,protein,gene,sequenc,cdna,acid,clone,amino,encod,cell,mous,identifi,novel,analysi,famili,region,chromosom,ident,contain
hsa00533	10	Topic7	1.25408e-11	enzym,clone,residu,sulfat,sequenc,gene,human,cdna,recombin,galactosyltransferas,substrat,transfer,activ,oligosaccharid,fut8,acceptor,structur,cell,acid,nglycan
hsa00533	10	Topic4	0.000168617	st3gal,express,cell,sialyltransferas,lselectin,ligand,cancer,sialyl,lymphocyt,mrna,glcnac6st2,carcinoma,endotheli,tissu,st6gal,node,lymph,glcnac6st1,mice,tumor
hsa00534	25	Topic4	1.37151e-13	sulfat,heparan,hs,mice,ndst1,enzym,biosynthesi,develop,chain,signal,mutant,growth,embryon,requir,hs6st1,c5epimeras,structur,defect,heparin,modif
hsa00534	25	Topic15	1.47201e-09	enzym,glcat,residu,acceptor,sulfat,biosynthesi,substrat,transfer,structur,activ,acid,linkag,region,glucuronyltransferas,specif,glcatp,glycosaminoglycan,human,recombin,involv
hsa00534	25	Topic21	4.52133e-05	receptor,nm,somatostatin,bind,hsst2,hsst5,compound,analogu,antagonist,affin,ic50,hsst3,meningioma,subtyp,analog,posit,residu,select,agonist,point
hsa00534	25	Topic17	0.000396466	xt,xylosyltransferas,cartilag,gag,proteoglycan,chondrocyt,enzym,biosynthesi,glcat,activ,glycosaminoglycan,serum,xylt2,xylt,increas,pg,chondroitin,matrix,fibroblast,synthesi
hsa00561	25	Topic10	1.05787e-07	mice,liver,insulin,hepat,increas,fat,pnpla3,adipos,obes,tissu,diabet,fatti,express,level,glucos,diet,resist,triglycerid,decreas,mrna
hsa00561	25	Topic3	1.50891e-07	acyltransferas,acid,lipid,fatti,gpat,dgat1,dgat,synthesi,activ,dgat2,triacylglycerol,enzym,acylcoa,diacylglycerol,lysophosphatid,cell,tip47,droplet,isoform,acsl4
hsa00561	25	Topic23	6.61674e-06	lipas,lipoprotein,lpl,el,cholesterol,hdl,endotheli,hl,plasma,activ,hepat,lipid,triglycerid,level,mice,concentr,metabol,hdlc,decreas,uptak
hsa00561	25	Topic1	0.000150861	reductas,aldehyd,aldos,dehydrogenas,enzym,diabet,oxid,inhibitor,activ,faldh,ar,mitochondri,aldh2,stress,rat,aldoketo,alcohol,metabol,substrat,inhibit
hsa00561	25	Topic13	0.000150861	inhibitor,magl,2ag,inhibit,endocannabinoid,lipas,ic50,enzym,microm,faah,mgl,hydrolysi,cannabinoid,valu,hydrolas,monoacylglycerol,cb1,potent,compound,acid
hsa00561	25	Topic25	0.000150861	lipas,pancreat,activ,gastric,enzym,plrp2,bile,human,ph,colipas,esteras,alphagalactosidas,substrat,acid,digest,salt,purifi,lipaserel,pl,lid
hsa00562	50	Topic4	4.38576e-09	inositol,5phosphatas,polyphosph,ptdin,phosphatidylinositol,4kinas,phosphatas,enzym,activ,type,ship2,ins145p3,phosphat,substrat,ptdins45p2,4phosphatas,5ptase,phosphoinositid,ca2,hydrolyz
hsa00562	50	Topic5	4.38576e-09	plc,1,beta,phospholipas,c,gamma,ca2,activ,g,plcbeta,alpha,delta,2,stimul,3,rat,isoform,inhibit,plcbeta1,plcdelta
hsa00562	50	Topic42	6.74624e-07	synthas,enzym,inositol,myoinositol,impas,plant,pis1,acid,activ,mip,phosphatidylinositol,pi,gene,synthesi,1phosphat,arabidopsi,cerevisia,monophosphatas,saccharomyc,yeast
hsa00562	50	Topic25	0.000214486	associ,gene,polymorph,studi,variant,allel,abcg4,bipolar,schizophrenia,lithium,impa2,disord,genet,patient,p,suscept,region,genotyp,haplotyp,snps
hsa00562	50	Topic32	0.000495045	neuron,brain,plcbeta4,cortex,cerebellar,mice,purkinj,cerebellum,axon,hippocamp,express,dendrit,behavior,glutam,caytaxin,develop,impa1,hippocampus,rat,pain
hsa00562	50	Topic3	0.000513092	cell,activ,express,protein,regul,increas,role,or,not,level,signal,inhibit,function,studi,effect,suggest,human,pathway,induc,growth
hsa00563	25	Topic7	5.84493e-20	gpi,protein,anchor,glycosylphosphatidylinositol,cell,transamidas,gpianchor,attach,surfac,membran,complex,biosynthesi,mutant,subunit,pig,gpi1,yeast,er,gpi8,mannos
hsa00563	25	Topic21	0.000389961	renal,pign,glomerulonephr,infect,patient,postinfecti,virus,clinic,present,common,atyp,igadomin,glomerular,iga,deposit,morpholog,gastroparesi,prolifer,pattern,excret
hsa00564	50	Topic17	4.14021e-10	acid,acyltransferas,fatti,gpat,lipid,lysophosphatid,phospholipid,synthesi,enzym,acyl,lpa,lpaat,substrat,pc,biosynthesi,phosphatid,pa,membran,triacylglycerol,agpat
hsa00564	50	Topic34	1.0182e-07	phospholipas,a2,cpla2,pla2,releas,spla2,activ,acid,arachidon,aa,inhibitor,inhibit,cytosol,ipla2,product,group,stimul,calciumindepend,secretori,phospholipid
hsa00564	50	Topic46	6.37987e-06	activ,enzym,structur,protein,bind,domain,residu,substrat,acid,membran,site,interact,purifi,catalyt,specif,studi,form,amino,or,differ
hsa00564	50	Topic27	3.23947e-05	synthas,mutant,gene,glycerol,dehydrogenas,mitochondri,citrat,glycerol3phosph,yeast,encod,cerevisia,saccharomyc,product,strain,growth,plant,phosphatidylinositol,enzym,pis1,acid
hsa00564	50	Topic8	6.89055e-05	kinas,diacylglycerol,dgk,alpha,phosphoryl,dgkzeta,pkc,signal,dag,gamma,zeta,transloc,phosphatid,c,dgkalpha,nuclear,domain,dgkepsilon,ras,phorbol
hsa00564	50	Topic22	0.00052355	cholin,kinas,pc,phosphatidylcholin,alpha,phosphatidylethanolamin,cytidylyltransferas,pemt,synthesi,ethanolamin,pathway,chok,cct,biosynthesi,pcyt2,cdpethanolamin,cdpcholin,phospholipid,phosphocholin,liver
hsa00564	50	Topic36	0.00052355	pla2,phospholipas,plb1,venom,a2,secret,c,virul,group,albican,lysophospholipas,lpla2,infect,b,neoforman,b1,cryptococc,strain,cryptococcus,candida
hsa00565	25	Topic2	3.19144e-10	phospholipas,a2,pla2,activ,cpla2,spla2,acid,releas,group,arachidon,enzym,ipla2,cytosol,phospholipid,inhibit,aa,membran,inhibitor,secretori,fatti
hsa00565	25	Topic18	0.000444369	pld1,pld2,pld,activ,phospholipas,d,phosphoryl,kinas,membran,stimul,inhibit,pkc,d2,isoform,d1,pa,overexpress,acid,egf,phosphatid
hsa00590	25	Topic10	2.74337e-15	cox2,prostaglandin,pge2,express,mpges1,cox1,akr1c3,synthas,product,15pgdh,cyclooxygenas,e2,inflammatori,inhibit,enzym,level,mpges2,lps,inhibitor,cell
hsa00590	25	Topic1	9.05541e-09	activ,enzym,acid,bind,structur,substrat,site,residu,catalyt,amino,compound,inhibitor,form,molecular,protein,domain,specif,high,human,thiamin
hsa00590	25	Topic9	5.89274e-08	glutathion,oxid,mice,peroxidas,gpx1,stress,gpx2,gpx,activ,se,gpx3,antioxid,increas,selenium,peroxid,lipid,diet,protect,hydroperoxid,level
hsa00590	25	Topic12	6.86752e-07	leukotrien,5lipoxygenas,synthas,platelet,ltb4,hydrolas,5lo,b4,c4,12lipoxygenas,lta4,acid,a4,arachidon,ltc4s,ltc4,asthma,inhibitor,airway,inflammatori
hsa00590	25	Topic8	8.12265e-07	activ,cell,kinas,phospholipas,a2,cpla2,phosphoryl,pla2,releas,inhibit,acid,spla2,stimul,inhibitor,arachidon,not,protein,or,increas,signal
hsa00590	25	Topic6	1.2124e-06	seh,renal,vascular,acid,arteri,rat,epoxid,cyp2j2,hypertens,pressur,prostacyclin,pgis,increas,eet,hydrolas,endotheli,20hete,solubl,heart,pulmonari
hsa00590	25	Topic19	1.2124e-06	p450,liver,human,cytochrom,microsom,cyp2e1,metabol,enzym,cyp2c9,cyp,cyp2b6,activ,inhibit,cyp2c19,cyp2c8,microm,cyp3a4,hepat,metabolit,format
hsa00590	25	Topic2	7.08346e-06	synthas,prostaglandin,lpgds,d,pgds,pgd2,protein,lipocalintyp,pg,labor,bovin,betatrac,uterin,csf,d2,preterm,fluid,pgd,fetal,local
hsa00590	25	Topic7	7.28626e-06	p,patient,level,group,or,increas,studi,after,control,concentr,plasma,effect,signific,serum,activ,compar,measur,day,2,not
hsa00590	25	Topic4	0.000162098	pla2,intestin,phospholipas,plb1,alkalin,phosphatas,venom,a2,iap,c,secret,activ,virul,strain,albican,snake,pancreat,iia,isol,group
hsa00590	25	Topic16	0.000189375	polymorph,associ,genotyp,risk,gene,allel,studi,patient,control,95,ci,p,genet,popul,gstt1,cancer,or,snps,frequenc,gstm1
hsa00591	25	Topic22	5.38527e-12	phospholipas,activ,pla2,a2,cpla2,releas,spla2,acid,arachidon,cytosol,membran,aa,group,inhibit,phospholipid,inhibitor,ipla2,stimul,product,enzym
hsa00591	25	Topic17	2.455e-07	p450,human,microsom,liver,metabol,activ,cytochrom,inhibit,enzym,cyp3a4,microm,cyp2c9,cyp,metabolit,cyp2c8,inhibitor,format,substrat,drug,cyp2c19
hsa00591	25	Topic25	6.03375e-06	polymorph,genotyp,allel,associ,patient,risk,gene,studi,variant,frequenc,popul,genet,or,cyp2c9,differ,p,signific,warfarin,individu,control
hsa00591	25	Topic14	0.000108828	pla2,akr1b10,venom,reductas,phospholipas,a2,acid,purifi,activ,enzym,aldos,aldoketo,inhibitor,group,enzymat,inhibit,chromatographi,valu,inhibitori,ic50
hsa00591	25	Topic9	0.000485469	p,cyp2c19,pharmacokinet,dose,concentr,metabol,mean,h,after,effect,ratio,plasma,oral,day,patient,treatment,n,studi,3,subject
hsa00592	25	Topic11	2.39736e-07	spla2,phospholipas,group,ldl,a2,secretori,mice,oxid,iia,inflamm,gvpla2,cholesterol,secret,phospholipid,pla2g5,lipoprotein,spla2iia,pla2g3,inflammatori,airway
hsa00592	25	Topic19	2.39736e-07	activ,cpla2,cell,phospholipas,releas,a2,acid,arachidon,cytosol,increas,stimul,ipla2,inhibitor,inhibit,product,not,induc,express,pla2,membran
hsa00592	25	Topic8	3.73051e-05	pla2,venom,phospholipas,a2,activ,inhibit,group,acid,snake,myotox,induc,inhibitor,iia,pancreat,isol,against,purifi,effect,neurotox,enzymat
hsa00600	25	Topic8	6.9562e-07	mutat,diseas,galc,patient,lysosom,enzym,defici,disord,mice,myelin,leukodystrophi,hsan,oligodendrocyt,caus,activ,arylsulfatas,gene,type,asa,sensori
hsa00600	25	Topic11	5.91035e-06	sialidas,activ,sphingomyelinas,neu3,neutral,membran,enzym,acid,gangliosid,ceramidas,alkalin,ceramid,sphingomyelin,nsmase2,alksmas,intestin,plasma,smase,neu4,neu2
hsa00600	25	Topic10	0.000444731	enzym,activ,betagalactosidas,betaglucosidas,substrat,degre,purifi,alphagalactosidas,product,strain,ph,coli,c,produc,extract,acid,reaction,recombin,escherichia,chromatographi
hsa00601	25	Topic24	3.68471e-18	enzym,acceptor,fuct,activ,substrat,residu,human,specif,structur,glcnac,acid,nglycan,oligosaccharid,alpha,beta,transfer,beta14galactosyltransferas,amino,type,galactosyltransferas
hsa00601	25	Topic3	3.47443e-12	express,lewi,cell,antigen,sialyl,sle,fut9,fucosyl,fut1,fucosyltransferas,colon,le,epitop,adhes,carbohydr,core,fut3,fut4,transfect,2
hsa00601	25	Topic14	4.09249e-06	gene,human,sequenc,express,region,clone,cdna,protein,exon,transcript,genom,promot,mous,famili,analysi,encod,amino,site,contain,tissu
hsa00601	25	Topic1	0.000573797	mutat,allel,fut2,gene,phenotyp,individu,fut1,popul,abo,polymorph,blood,sequenc,genotyp,lewi,fut3,b,group,genet,h,chines
hsa00601	25	Topic17	0.000573797	notch,oligosaccharid,milk,ofucosyltransferas,sulfat,ofut1,polylactosamin,ln,chromatographi,tetrasaccharid,ofucos,structur,unit,signal,proteoglycan,contain,receptor,react,fuctix,collagen
hsa00603	10	Topic9	3.81072e-05	cell,express,cancer,fut9,gene,fucosyl,colon,tumor,fut1,antigen,transcript,human,synthesi,mice,tissu,sialyl,lewi,type,beta3galt5,muscl
hsa00603	10	Topic7	0.000140914	cell,gd3,synthas,gangliosid,express,cd77,apoptosi,induc,gb3cd77,level,increas,line,differenti,receptor,surfac,growth,prolifer,b,tumor,toxin
hsa00603	10	Topic10	0.000300682	diseas,fabri,mice,hexb,lysosom,alphagalactosidas,gm2,accumul,sandhoff,beta,defici,hexa,betahexosaminidas,enzym,alphag,caus,storag,hex,betasubunit,brain
hsa00603	10	Topic4	0.00464088	structur,enzym,alphagalactosidas,crystal,acid,compound,atom,bond,residu,substrat,c,ph,hydrolas,ring,degre,coordin,molecul,oligosaccharid,alpha,amino
hsa00604	10	Topic8	2.22805e-05	beta,hexb,hexa,mutat,alpha,gm2,diseas,nhe5,betahexosaminidas,lysosom,sandhoff,neuac,brain,gangliosidosi,hex,caus,isoform,storag,patient,13gal
hsa00604	10	Topic3	0.00190235	gd3,gm3,synthas,gangliosid,cell,cmpneuac,kinas,acid,protein,activ,synthetas,synthesi,membran,inhibitor,phosphoryl,product,induc,golgi,apoptosi,differenti
hsa00604	10	Topic9	0.00206752	carboxylesteras,activ,enzym,hydrolysi,substrat,liver,inhibit,esteras,hydrolyz,ester,betagalactosidas,inhibitor,cpt11,microsom,valu,prodrug,human,concentr,hydrolas,compound
hsa00604	10	Topic10	0.00271794	mice,neuron,antibodi,gm2,resist,gangliosid,gene,infect,strain,respons,virus,motor,plant,against,los,cell,betagalactosidas,accumul,mutant,death
hsa00620	50	Topic16	3.80164e-20	enzym,dehydrogenas,activ,malat,purifi,reductas,mitochondri,substrat,ph,nad,nadh,cytosol,acid,glyoxyl,form,hydroxypyruv,mdh,character,reduct,valu
hsa00620	50	Topic25	6.7166e-07	pyruv,mutant,acid,strain,product,growth,coli,gene,glucos,metabol,carboxylas,ferment,carbon,dehydrogenas,ldha,glutamicum,escherichia,lactat,glutamin,acet
hsa00620	50	Topic4	3.20165e-06	increas,activ,level,or,p,after,studi,not,control,decreas,compar,concentr,group,differ,effect,rat,chang,2,1,lower
hsa00620	50	Topic11	5.62581e-05	pbc,pdce2,antibodi,biliari,t,patient,primari,dehydrogenas,immun,cirrhosi,sera,complex,epitop,specif,peptid,antigen,diseas,pyruv,e2,reactiv
hsa00620	50	Topic2	7.93221e-05	structur,bind,activ,enzym,site,domain,protein,residu,interact,acid,complex,studi,human,form,function,mutant,catalyt,substrat,differ,or
hsa00620	50	Topic35	0.00016973	gene,protein,express,sequenc,transcript,human,region,promot,encod,analysi,bind,clone,identifi,site,cdna,contain,mous,chromosom,dna,differ
hsa00620	50	Topic39	0.000457641	plant,pepc,c4,phosphoenolpyruv,carboxylas,leav,arabidopsi,leaf,nadpm,root,maiz,light,rice,phosphoryl,cytokinin,dark,stress,co2,pi,seed
hsa00630	10	Topic4	0.000248382	iron,irp1,aconitas,mitochondri,oxid,irp2,activ,maconitas,regulatori,cell,protein,prostat,ire,stress,macon,regul,increas,citrat,h2o2,level
hsa00630	10	Topic7	0.000261047	enzym,dehydrogenas,glycol,substrat,malat,oxidas,glyoxyl,reductas,activ,plant,structur,mdh,hydroxypyruv,methylmalonylcoa,acid,reaction,catalyt,purifi,synthas,mutas
hsa00630	10	Topic3	0.00238609	cholesterol,acat1,acat2,macrophag,acat,mice,ester,acyltransferas,lipoprotein,hepat,express,cholesteryl,liver,increas,atherosclerosi,cell,intestin,plasma,mrna,diet
hsa00640	10	Topic6	6.00305e-12	cholesterol,acat2,acat1,fatti,activ,acid,mcd,oxid,malonylcoa,rat,acc2,liver,mice,acc,lipid,acat,inhibit,increas,muscl,inhibitor
hsa00640	10	Topic2	6.12985e-07	enzym,synthetas,structur,substrat,activ,residu,acetylcoa,bind,hydratas,coli,mutas,methylmalonylcoa,protein,subunit,succinylcoa,catalyt,enoylcoa,carboxylas,purifi,complex
hsa00640	10	Topic5	7.32785e-06	brix,degre,juic,acid,ph,temperatur,sugar,ferment,fruit,valu,betanacetylglucosaminidas,activ,acet,concentr,strain,method,c,product,appl,ethanol
hsa00640	10	Topic9	1.10019e-05	mutat,defici,patient,fatti,faldh,syndrom,gene,disord,lchad,pccb,sls,caus,defect,aldehyd,acid,dehydrogenas,otc,pcca,clinic,phenotyp
hsa00640	10	Topic3	0.000308481	patient,gaba,treatment,group,gvg,fdps,evalu,after,ornithin,clinic,drug,surviv,day,p,year,brain,control,concentr,month,bone
hsa00650	25	Topic1	3.08505e-16	defici,mutat,patient,dehydrogenas,lchad,fatti,disord,longchain,acid,3hydroxyacylcoa,mitochondri,enzym,report,defect,caus,diseas,case,clinic,diagnosi,present
hsa00650	25	Topic19	2.23444e-09	activ,enzym,acid,substrat,residu,structur,hydratas,protein,catalyt,bind,enoylcoa,human,chain,site,reaction,specif,studi,form,inhibitor,purifi
hsa00650	25	Topic7	4.87959e-06	hmgcoa,synthas,lyas,mitochondri,gene,3hydroxy3methylglutaryl,pathway,sterol,hl,reductas,coenzym,enzym,3hydroxy3methylglutarylcoa,biosynthesi,ketogenesi,pha,synthesi,mevalon,ketogen,3hydroxy3methylglutarylcoenzym
hsa00650	25	Topic22	4.87959e-06	magnet,reson,spectroscopi,shift,ppm,scad,nmr,13c,1h,electron,densiti,c1,glutamin,c3,carbon,proton,laser,immobil,chemic,acetyl
hsa00650	25	Topic14	0.000629179	or,patient,fdps,aac,clinic,group,treatment,studi,time,year,therapi,recurr,surviv,evalu,assess,after,scot,test,month,rate
hsa00670	25	Topic15	3.18559e-09	structur,activ,enzym,site,domain,residu,bind,substrat,catalyt,complex,form,human,crystal,protein,methionin,interact,dimer,mechan,coli,reaction
hsa00670	25	Topic14	1.13407e-08	folat,metabol,methionin,carbon,mthfs,synthesi,purin,synthas,oxid,activ,defici,rat,cshmt,liver,biosynthesi,mitochondri,cytoplasm,shmt1,folatedepend,enzym
hsa00670	25	Topic11	4.98314e-06	mthfr,polymorph,genotyp,risk,associ,patient,gene,or,reductas,control,homocystein,allel,95,c677t,folat,methylenetetrahydrofol,factor,studi,level,not
hsa00670	25	Topic22	0.000329294	dehydrogenas,fdh,enzym,nadpdepend,10formyltetrahydrofol,recombin,purifi,nadp,hydrolas,coli,isocitr,liver,homogen,reaction,purif,mass,nad,chromatographi,activ,express
hsa00740	10	Topic1	8.27275e-06	fad,enzym,riboflavin,synthetas,fmn,acpp,reductas,substrat,activ,flavin,reaction,structur,microm,biliverdin,catalyz,coli,oxid,kinet,isoform,oxidas
hsa00740	10	Topic5	8.27275e-06	phosphatas,lysosom,calcif,enzym,nucleotid,cell,membran,npp1,hydrolysi,pyrophosphatasephosphodiesteras,mutat,miner,acid,activ,npp3,phosphat,rat,menisc,pc1,enpp1
hsa00760	25	Topic12	4.52133e-05	adenosin,cn,ecto5nucleotidas,5nucleotidas,hydrolysi,amp,cd73,nucleotid,activ,atp,extracellular,inhibit,rat,npp1,cytosol,surfac,microm,adp,pyrophosphatasephosphodiesteras,increas
hsa00760	25	Topic18	8.00809e-05	nad,structur,kinas,enzym,acid,activ,substrat,crystal,site,residu,complex,quinolin,catalyt,atp,nmn,mononucleotid,form,nicotinamid,phosphoryl,nmnat
hsa00760	25	Topic8	0.00023291	or,patient,level,p,studi,increas,not,control,compar,1,after,2,group,signific,measur,effect,3,differ,higher,concentr
hsa00760	25	Topic9	0.000570663	cell,activ,protein,express,human,or,not,increas,role,regul,function,studi,suggest,effect,enzym,gene,involv,differ,import,level
hsa00770	10	Topic3	8.48026e-05	express,synthas,activ,vanin1,fatti,hmgcoa,acid,mitochondri,oxid,tpx1,regul,mice,tissu,gene,coa,enzym,pantetheinas,pantothen,insulin,plant
hsa00770	10	Topic9	0.00049547	enzym,structur,acid,activ,nucleotid,hydantoinas,coli,substrat,crystal,amino,catalyt,ph,atp,escherichia,catalyz,product,hydrolysi,dhydantoinas,residu,step
hsa00790	25	Topic2	2.7994e-06	patient,group,level,alp,after,p,studi,effect,or,measur,serum,method,treatment,valu,signific,3,2,correl,evalu,mean
hsa00790	25	Topic18	0.000259476	defici,bh4,ptps,gch1,dystonia,synthas,spr,reductas,tetrahydrobiopterin,sepiapterin,gtp,patient,cyclohydrolas,6pyruvoyltetrahydropterin,doparespons,drd,dopamin,biopterin,endotheli,neurotransmitt
hsa00790	25	Topic6	0.000267106	enzym,structur,reductas,bind,site,substrat,protein,residu,coli,activ,reaction,catalyt,acid,complex,crystal,sepiapterin,kinet,amino,conform,mutant
hsa00830	25	Topic15	4.52109e-30	p450,cyp3a4,metabol,activ,cytochrom,human,liver,microsom,inhibit,cyp3a5,microm,drug,cyp,enzym,cyp1a2,inhibitor,concentr,effect,cyp2b6,studi
hsa00830	25	Topic14	6.06363e-18	glucuronid,ugt,human,udpglucuronosyltransferas,ugt2b7,ugt1a9,liver,activ,ugt1a1,microsom,ugt2b17,ugt1a6,ugt1a4,substrat,ugt1a3,ugt1a10,ugt2b15,enzym,isoform,ugt1a8
hsa00830	25	Topic23	2.53203e-14	polymorph,genotyp,associ,allel,patient,p,risk,variant,or,studi,genet,gene,group,subject,popul,frequenc,95,cancer,ci,differ
hsa00830	25	Topic2	7.29099e-05	transcript,promot,gene,express,regul,factor,activ,bind,mrna,cell,element,nuclear,receptor,gata4,site,protein,couptfii,region,ksrp,interact
hsa00830	25	Topic9	0.000505106	dehydrogenas,3alphahsd,steroid,mitochondri,aldh1,aldehyd,type,aldh1a1,oxid,enzym,3alphahydroxysteroid,reductas,hormon,androgen,dehydrogenasereductas,shortchain,tfb2m,aldh,reduct,akr1c2
hsa00860	10	Topic3	9.73656e-16	glucuronid,ugt,microsom,liver,human,ugt2b7,udpglucuronosyltransferas,ugt1a9,ugt1a6,substrat,ugt1a4,ugt1a1,ugt1a3,ugt1a10,enzym,metabol,isoform,kinet,valu,ugt1a8
hsa00860	10	Topic5	5.29013e-06	polymorph,genotyp,allel,patient,risk,variant,cancer,p,gene,associ,ugt1a7,alad,genet,haplotyp,ugt2b17,ugt1a1,95,irinotecan,snps,frequenc
hsa00860	10	Topic1	1.34757e-05	heme,ho1,ho2,oxid,cell,rat,mice,level,ceruloplasmin,induc,increas,effect,blood,enzym,neuron,treatment,brain,activ,express,stress
hsa00860	10	Topic9	0.00193247	ferritin,transcript,gene,iron,nr2e3,promot,regul,mrna,cell,express,nuclear,bind,retin,element,h,protein,splice,alas1,cone,receptor
hsa00860	10	Topic4	0.00205509	enzym,bind,residu,oxidas,structur,protein,mutant,site,heme,substrat,protoporphyrinogen,gp5,ferrochelatas,prrsv,domain,complex,sequenc,amino,coproporphyrinogen,coli
hsa00900	10	Topic10	1.12633e-08	synthas,diphosph,gene,hmgcoa,geranylgeranyl,mitochondri,transcript,enzym,farnesyl,acid,sequenc,amino,fpp,peroxisom,protein,promot,region,target,ggpp,site
hsa00900	10	Topic8	0.000642668	mevalon,structur,enzym,kinas,bind,site,activ,residu,mutat,substrat,purifi,inhibit,mvk,inhibitor,atp,catalyt,crystal,hid,acid,defici
hsa00900	10	Topic2	0.00206752	fdps,surviv,dental,year,prosthes,clinic,fix,group,rate,complic,patient,ceram,fractur,zirconia,failur,abut,implant,mean,studi,veneer
hsa00900	10	Topic4	0.00206752	acat1,cholesterol,acat2,liver,acat,macrophag,express,intestin,acyltransferas,mrna,mice,ester,cell,hepat,cholesteryl,lipoprotein,fatti,hepatocyt,atherosclerosi,activ
hsa00910	25	Topic2	1.10923e-09	ca,inhibitor,anhydras,carbon,inhibit,hca,isozym,activ,human,select,cai,sulfonamid,compound,drug,isoform,erythrocyt,design,effect,co2,inhibitori
hsa00910	25	Topic25	1.10923e-09	ca,anhydras,carbon,express,cell,membran,human,gland,xiv,xii,duct,caii,local,kidney,renal,blot,pancreat,antibodi,ph,stain
hsa00910	25	Topic9	4.16121e-05	glutamin,synthetas,gs,glutam,enzym,activ,nitrogen,nadpgdh,dehydrogenas,ammonium,gdh,plant,synthesi,assimil,condit,nodul,ammonia,accumul,inhibit,root
hsa00910	25	Topic11	4.16121e-05	histidas,histidin,ca6,als2cl,hal,ammonialyas,als2,vinelandii,na2moo4,urocan,cycliz,lh,ammonia,mio,cgb,ca7,histidinem,lhistidin,endosom,skin
hsa00910	25	Topic19	4.16121e-05	brain,neuron,carp,bone,osteoclast,glud2,glial,resorpt,synapt,anhydraserel,motor,spinal,cerebellum,axon,al,cns,cord,synaps,purkinj,cbln1
hsa00910	25	Topic12	0.000369048	patient,p,cal,diseas,associ,after,control,or,group,treatment,kd,increas,studi,genotyp,children,signific,polymorph,2,level,therapi
hsa00910	25	Topic23	0.00172631	express,tumor,cancer,cell,ca,carcinoma,tissu,xii,patient,anhydras,normal,correl,carbon,caix,tumour,surviv,breast,hypoxia,p,prognost
hsa00920	25	Topic2	2.33262e-05	estrogen,liver,sult1a1,nm,microm,adult,concentr,min1,e2,1,male,estron,mean,foetal,rate,ic50,sulfotransferas,low,p,pig
hsa00920	25	Topic7	0.000259476	human,sulfat,sult1a3,sulfotransferas,sult1a1,activ,substrat,sult,enzym,phenol,cytosol,dopamin,liver,metabol,inhibit,valu,isoform,conjug,catalyz,mpst
hsa00920	25	Topic10	0.00137479	gene,sequenc,human,clone,amino,region,exon,acid,cdna,sulfotransferas,chromosom,encod,character,singl,sult2b1,genom,identifi,ident,contain,structur
hsa00970	25	Topic11	5.8275e-18	edit,synthetas,coli,amino,acid,trna,mitochondri,aminoacyl,escherichia,leucyltrna,activ,mutant,leur,e,initi,enzym,protein,trnaleu,translat,valr
hsa00970	25	Topic14	3.76443e-07	synthetas,structur,bind,domain,trna,enzym,activ,complex,residu,site,interact,amino,acid,aminoacyl,recognit,specif,catalyt,form,function,crystal
hsa00970	25	Topic22	1.30124e-06	serr,raman,reson,detect,scatter,car,crystal,spectra,surfac,molecul,method,imag,particl,measur,surfaceenhanc,spectroscopi,temperatur,ag,system,data
hsa00970	25	Topic8	4.50902e-06	inhibitor,synthetas,aureus,isoleucyltrna,resist,inhibit,strain,analogu,staphylococcus,mupirocin,isol,bacteri,compound,iler,target,asnr,novel,potent,antibiot,malayi
hsa00970	25	Topic13	0.00182228	patient,studi,health,score,or,year,treatment,clinic,hui3,compar,more,epr,diseas,includ,group,har,data,p,age,risk
hsa00980	25	Topic11	9.56145e-36	express,glutathion,increas,induc,rat,gst,level,induct,mrna,oxid,activ,mice,cyp1a1,liver,stransferas,cell,enzym,stress,effect,toxic
hsa00980	25	Topic19	2.21916e-31	p450,human,activ,liver,microsom,metabol,inhibit,cytochrom,cyp3a4,microm,cyp2a6,inhibitor,enzym,metabolit,valu,substrat,cyp,cyp2a13,cyp3a7,cyp1a2
hsa00980	25	Topic20	3.67315e-25	polymorph,genotyp,risk,cancer,associ,gene,allel,gstm1,95,or,ci,gstt1,patient,studi,genet,p,variant,frequenc,control,popul
hsa00980	25	Topic18	2.36908e-16	glucuronid,ugt,human,udpglucuronosyltransferas,ugt1a1,ugt1a9,ugt2b7,liver,ugt1a6,activ,ugt2b17,microsom,ugt1a4,ugt1a3,ugt1a10,ugt2b15,substrat,enzym,ugt1a7,ugt1a8
hsa00980	25	Topic16	1.30619e-12	genotyp,polymorph,pharmacokinet,cyp2c19,allel,metabol,cyp2d6,drug,dose,cyp2c9,clearanc,cyp3a5,variant,genet,warfarin,cyp3a4,p450,cytochrom,mpa,variabl
hsa00980	25	Topic24	1.69054e-12	reductas,akr1c3,steroid,enzym,dehydrogenas,sulfotransferas,human,akr1c1,androgen,cbr3,sult2a1,carbonyl,cbr1,3,akr1c2,aldoketo,reduct,dhea,hormon,activ
hsa00980	25	Topic22	7.94312e-07	alcohol,dehydrogenas,ethanol,adh,adh1,adh4,adh2,aldh2,adh3,formaldehyd,aldehyd,consumpt,drink,metabol,adh1b,aldh,acetaldehyd,adh1c,plant,cirrhosi
hsa00980	25	Topic6	7.89438e-06	11,dehydrogenas,cortisol,glucocorticoid,betahsd2,15pgdh,activ,fetal,enzym,11betahsd1,20alphahsd,hypertens,express,prostaglandin,mrna,type,mineralocorticoid,adren,pregnanc,betahydroxysteroid
hsa00980	25	Topic4	4.22112e-05	bind,structur,activ,residu,protein,site,substrat,domain,acid,complex,glutathion,interact,enzym,catalyt,mutant,srp,amino,crystal,rna,form
hsa00982	25	Topic3	2.36135e-34	genotyp,cancer,risk,polymorph,gstm1,associ,95,or,gstt1,ci,patient,gene,allel,studi,control,p,smoke,increas,null,genet
hsa00982	25	Topic12	5.39144e-33	human,p450,metabol,liver,cyp3a4,activ,cytochrom,microsom,inhibit,enzym,cyp,cyp1a2,drug,microm,substrat,metabolit,format,cyp2c9,cyp2e1,inhibitor
hsa00982	25	Topic14	1.45064e-27	patient,p,dose,concentr,genotyp,pharmacokinet,after,day,plasma,cyp2c19,group,effect,metabol,studi,polymorph,h,drug,oral,or,treatment
hsa00982	25	Topic17	4.24097e-12	polymorph,allel,associ,gene,variant,genotyp,genet,studi,popul,snps,variat,frequenc,subject,rbp4,p,level,individu,patient,differ,haplotyp
hsa00982	25	Topic10	1.18271e-11	glucuronid,human,ugt,udpglucuronosyltransferas,liver,ugt1a9,ugt2b7,ugt1a1,ugt1a6,microsom,activ,ugt2b17,ugt1a4,enzym,substrat,ugt1a3,ugt1a10,ugt2b15,ugt1a7,acid
hsa00982	25	Topic1	4.91973e-06	alcohol,dehydrogenas,adh,ethanol,retinol,adh4,aldehyd,aldh3a1,adh2,adh1,retino,acid,oxid,adh3,ra,enzym,metabol,class,aldh,adh1b
hsa00982	25	Topic11	4.91973e-06	glutathion,gst,stransferas,oxid,ca2,mgst1,activ,transferas,gsh,stress,gsts,ip3r,protect,mitochondri,reactiv,enzym,microsom,conjug,peroxid,releas
hsa00982	25	Topic19	6.73003e-05	oxidas,mao,maob,monoamin,aldehyd,b,inhibitor,pd,maoa,parkinson,ao,dopamin,inhibit,rasagilin,xanthin,select,serotonin,neuron,oxid,rat
hsa00982	25	Topic16	0.000325933	protein,gene,sequenc,human,structur,activ,bind,site,residu,amino,express,domain,region,acid,enzym,substrat,character,clone,analysi,contain
hsa00983	25	Topic2	3.39997e-24	glucuronid,human,ugt,liver,microsom,ugt1a9,ugt2b7,udpglucuronosyltransferas,ugt1a6,activ,ugt1a1,substrat,ugt1a4,ugt1a10,ugt1a3,microm,acid,format,valu,isoform
hsa00983	25	Topic21	2.70878e-10	enzym,coli,activ,crystal,pyrimidin,escherichia,structur,reaction,uridin,synthas,hydantoinas,substrat,imp,impdh,catalyz,phosphorylas,glutamin,product,acid,decarboxylas
hsa00983	25	Topic13	7.12495e-09	polymorph,genotyp,allel,associ,gene,variant,risk,patient,frequenc,studi,p,genet,or,cancer,popul,95,individu,control,subject,ci
hsa00983	25	Topic6	5.39036e-08	cyp3a4,cyp3a5,carboxylesteras,liver,cyp3a7,p450,cyp3a,metabol,cytochrom,human,drug,enzym,inhibit,activ,intestin,esteras,ester,substrat,microm,inhibitor
hsa00983	25	Topic22	6.4125e-07	tpmt,thiopurin,itpa,mpa,patient,inosin,activ,transplant,impdh2,azathioprin,aza,genotyp,triphosph,tacrolimus,therapi,impdh,methyltransferas,mycophenol,drug,dose
hsa00983	25	Topic10	0.000153634	kinas,thymidin,tk2,mitochondri,nucleosid,phosphoryl,tumor,dna,virus,tk,tk1,deplet,mtdna,cell,therapi,2,analogu,enzym,vector,gcv
hsa01040	25	Topic17	3.93403e-11	fatti,scd1,hepat,acid,mice,scd,insulin,lipid,metabol,adipos,stearoylcoa,desaturas,activ,liver,increas,mrna,synthesi,level,cholesterol,obes
hsa01040	25	Topic10	2.59868e-07	peroxisom,acylcoa,thiolas,oxidas,enzym,betaoxid,acid,activ,3ketoacylcoa,fatti,aox,rat,hydrolas,cytosol,mitochondri,longchain,liver,substrat,thioesteras,acetoacetylcoa
hsa01040	25	Topic20	2.59868e-07	acid,fatti,desaturas,pufa,delta6,fads2,activ,dietari,phospholipid,n6,diet,delta,polyunsatur,n3,d6d,liver,fads1,oil,express,arachidon
hsa01040	25	Topic13	3.88304e-05	pig,model,qtl,effect,map,n,trait,ssc2,sc2,larg,estim,bodi,9desaturas,p,type,fat,a2,m2,000,water
hsa01100	50	Topic26	6.12187e-91	activ,enzym,inhibit,inhibitor,purifi,acid,substrat,microm,protein,human,recombin,concentr,assay,ph,valu,or,compound,studi,specif,reaction
hsa01100	50	Topic35	1.38352e-62	structur,bind,activ,residu,site,enzym,domain,substrat,complex,protein,crystal,catalyt,form,mutant,acid,interact,conform,amino,or,mechan
hsa01100	50	Topic41	1.04112e-42	mutant,plant,gene,strain,yeast,arabidopsi,cerevisia,encod,growth,saccharomyc,coli,product,dehydrogenas,glucos,acid,enzym,s,biosynthesi,pathway,accumul
hsa01100	50	Topic47	2.15306e-33	p450,human,metabol,liver,glucuronid,cytochrom,microsom,drug,cyp3a4,ugt,metabolit,cyp,enzym,udpglucuronosyltransferas,cyp2c9,ugt1a1,activ,ugt1a9,acid,cyp2c19
hsa01100	50	Topic14	2.62703e-29	kinas,nucleosid,adenosin,purin,deaminas,thymidin,phosphorylas,pyrimidin,ts,5fu,nucleotid,enzym,uridin,monophosph,dpd,triphosph,dck,cn,mtap,tp
hsa01100	50	Topic40	1.09311e-25	mutat,patient,gene,defici,caus,syndrom,famili,diseas,disord,phenotyp,clinic,genet,identifi,report,sever,defect,case,delet,novel,analysi
hsa01100	50	Topic7	8.72123e-18	glycosyl,oligosaccharid,glycoprotein,core,gnt,acceptor,nglycan,sialyl,glycan,carbohydr,structur,lewi,transfer,enzym,glycosyltransferas,synthas,gangliosid,mannos,nlink,glcnac
hsa01100	50	Topic38	2.25594e-13	increas,rat,level,activ,effect,after,mrna,decreas,or,p,day,group,h,liver,express,control,concentr,1,chang,not
hsa01100	50	Topic36	1.34909e-10	acid,fatti,peroxisom,acylcoa,dehydrogenas,longchain,carnitin,acetylcoa,carboxylas,metabol,coa,liver,synthetas,betaoxid,oxid,mitochondri,enzym,chain,fas,lipid
hsa01100	50	Topic5	5.04755e-09	mitochondri,oxid,dehydrogenas,oxidas,subunit,mitochondria,cytochrom,complex,oxygen,glutathion,aldehyd,reductas,stress,enzym,antioxid,ros,polyamin,reactiv,c,gsh
hsa01100	50	Topic44	2.89879e-08	gene,sequenc,express,human,protein,clone,region,encod,cdna,amino,acid,analysi,chromosom,mous,identifi,genom,transcript,contain,exon,character
hsa01100	50	Topic8	5.44305e-08	patient,p,level,or,group,studi,clinic,diseas,treatment,serum,age,after,year,control,measur,compar,correl,signific,therapi,test
hsa01100	50	Topic4	1.09745e-06	dopamin,hydroxylas,nitric,pd,oxid,th,arginas,arginin,mao,synthas,ino,nos,melatonin,eno,serotonin,nnos,tyrosin,parkinson,argininosuccin,dopaminerg
hsa01100	50	Topic21	1.00584e-05	heme,ceramid,s1p,sphingosin,sm,porphyria,lead,synthas,sphingomyelinas,sphingomyelin,alad,sphk1,sphingolipid,s1p1,ferrochelatas,porphyrin,alas2,iron,uroporphyrinogen,sphk2
hsa02010	25	Topic4	2.68145e-13	resist,cell,express,cancer,drug,mrp1,mdr1,multidrug,pgp,abcg2,line,bcrp,transport,breast,protein,pglycoprotein,tumor,mdr,human,efflux
hsa02010	25	Topic23	1.71879e-11	protein,domain,membran,function,transport,abc,bind,complex,mitochondri,interact,mutant,local,atp,yeast,structur,transmembran,tapl,cell,cassett,target
hsa02010	25	Topic14	5.51935e-09	transport,uptak,mrp4,cation,organ,human,efflux,hoct1,drug,substrat,inhibit,microm,membran,abcc4,cell,resist,vesicl,multidrug,oct1,studi
hsa02010	25	Topic19	3.39836e-06	bile,liver,mrp2,rat,transport,salt,mrp3,bsep,biliari,acid,hepat,mice,canalicular,cholestasi,mdr2,excret,hepatocyt,mrna,express,protein
hsa02010	25	Topic6	6.22274e-06	cholesterol,abca1,abcg1,efflux,macrophag,hdl,transport,lipid,abca7,lipoprotein,cassett,apolipoprotein,lxr,abcg4,cellular,apoa,phospholipid,foam,atpbind,abc
hsa02010	25	Topic11	0.000259571	polymorph,associ,tap1,tap,class,gene,tap2,allel,antigen,genotyp,mhc,peptid,variant,genet,snps,patient,frequenc,signific,molecul,process
hsa03008	25	Topic9	1.40918e-11	nucleolar,ribosom,protein,yeast,fibrillarin,eif6,nucleostemin,process,biogenesi,rna,nucleolus,rrna,prerrna,ns,requir,local,subunit,u3,essenti,function
hsa03008	25	Topic2	7.74409e-07	export,nuclear,mrna,crm1,protein,cytoplasm,nucleus,bind,tap,rna,local,factor,interact,nxf1,receptor,requir,transport,nes,shuttl,complex
hsa03008	25	Topic24	7.91931e-06	haca,box,cd,telomeras,rna,snornp,dyskerin,snorna,nucleolar,betacatenin,fibrillarin,rnas,telomer,dc,compon,methyl,congenita,small,dkc1,dyskeratosi
hsa03010	25	Topic20	1.07698e-19	gene,express,refer,mrna,tissu,normal,differ,gapdh,level,ribosom,studi,housekeep,realtim,transcript,pcr,mammari,stabl,quantit,stabil,rpl4
hsa03010	25	Topic3	3.59373e-15	protein,ribosom,bind,domain,structur,rrna,interact,site,residu,subunit,rna,ctermin,region,complex,ntermin,form,fold,amino,conserv,assembl
hsa03010	25	Topic18	3.21326e-13	ribosom,strain,mutant,mutat,resist,protein,yeast,translat,coli,cerevisia,subunit,escherichia,saccharomyc,gene,s,s12,phenotyp,encod,rela,defect
hsa03010	25	Topic14	7.04418e-11	gene,protein,sequenc,ribosom,region,cdna,encod,human,genom,clone,intron,express,analysi,chromosom,amino,transcript,homolog,acid,contain,conserv
hsa03010	25	Topic4	0.000921905	rps19,dba,anemia,peroxisom,diamondblackfan,rpl11,syndrom,erythroid,rpl5,s19,lineag,5q,phylogenet,ribosom,relationship,clade,support,speci,rps14,rps4i
hsa03013	50	Topic3	2.74338e-11	initi,translat,subunit,factor,ribosom,eif3,complex,eif5,eukaryot,eif2,eif1a,40s,eif1,s,codon,gtp,mutat,yeast,if2,40
hsa03013	50	Topic35	4.08623e-11	export,nuclear,mrna,crm1,transport,rna,nucleus,cytoplasm,tap,receptor,shuttl,nes,exportin,mediat,nucleosid,importin,nxf1,local,nucleocytoplasm,import
hsa03013	50	Topic37	5.75448e-10	translat,eif4,initi,factor,eif4g,pabp,eukaryot,cap,mrna,eif4b,cleavag,eif4a,poli,mrnas,eif4f,ire,synthesi,ribosom,4e,eif4gi
hsa03013	50	Topic14	3.48985e-08	nuclear,pore,nucleoporin,npc,complex,membran,nup153,transport,envelop,local,cytoplasm,cell,nup214,assembl,import,ran,actin,nup98,npcs,nup88
hsa03013	50	Topic7	8.75857e-08	mrna,nmd,decay,upf1,splice,mrnas,translat,termin,nonsensemedi,degrad,upf2,poli,ejc,rna,rnps1,prematur,junction,cbp20,codon,complex
hsa03013	50	Topic18	7.49877e-05	protein,bind,interact,domain,complex,structur,function,site,activ,not,suggest,identifi,human,or,role,form,contain,region,specif,associ
hsa03013	50	Topic27	0.00055532	sumo1,sumo,sumoyl,histon,conjug,ubc9,modif,modifi,sumo2,ubiquitinlik,sumo3,lysin,enzym,ubiquitin,rangap1,substrat,target,sumo23,acetyl,dna
hsa03013	50	Topic33	0.000988786	phosphoryl,kinas,protein,4ebp1,translat,activ,synthesi,eif2alpha,initi,eukaryot,stimul,acid,inhibit,ck2,dephosphoryl,increas,rapamycin,eif4,mtor,amino
hsa03015	25	Topic18	2.08836e-09	mrna,nmd,export,nuclear,decay,upf1,translat,mrnas,complex,rna,protein,nonsensemedi,termin,interact,cytoplasm,prematur,upf2,tap,degrad,codon
hsa03015	25	Topic17	8.236e-06	polyadenyl,splice,nuclear,cpsf,cleavag,premrna,rna,process,complex,factor,transcript,poli,interact,subunit,polymeras,requir,protein,histon,3end,cytoplasm
hsa03015	25	Topic8	9.24208e-06	bind,protein,domain,interact,translat,structur,pabp,complex,activ,site,cap,initi,mrna,virus,residu,factor,rna,function,ctermin,region
hsa03018	25	Topic1	1.15358e-23	mrna,translat,rna,pabp,decap,complex,poli,bind,degrad,interact,cap,mrnas,protein,exosom,decay,activ,parn,yeast,process,requir
hsa03018	25	Topic18	0.000588365	mutant,plant,gene,peroxisom,arabidopsi,wall,cerevisia,yeast,glycinerich,pex6,defect,mutat,saccharomyc,sep1,encod,c,strain,phenotyp,root,accumul
hsa03020	25	Topic6	3.44244e-13	subunit,rna,polymeras,sequenc,protein,domain,region,yeast,gene,amino,acid,rpb3,encod,human,pomb,homolog,contain,conserv,eukaryot,residu
hsa03020	25	Topic21	1.98281e-10	transcript,polymeras,rna,subunit,pol,rpb4,interact,yeast,rpb7,mutant,rpb9,elong,function,role,complex,defect,factor,cerevisia,mutat,activ
hsa03022	10	Topic4	1.3309e-14	transcript,bind,promot,interact,tbp,complex,factor,activ,tfiid,domain,tfiib,phosphoryl,subunit,rna,protein,tata,tfii,polymeras,gene,function
hsa03030	25	Topic22	2.76228e-20	dna,replic,rpa,subunit,repair,protein,pcna,damag,rpa2,mutant,interact,polymeras,delta,checkpoint,cell,complex,rfc,phosphoryl,singlestrand,human
hsa03030	25	Topic16	2.76926e-05	dna,bind,activ,structur,polymeras,protein,site,domain,residu,complex,contain,primas,substrat,acid,strand,or,sequenc,primer,region,form
hsa03030	25	Topic2	0.000119483	replic,dna,mcm,protein,complex,phosphoryl,cycl,kinas,mcm27,mcm7,mcm3,myt1,chromatin,initi,mcm4,origin,phase,helicas,cell,activ
hsa03030	25	Topic11	0.000444369	apoptosi,p49,caspase3,cleavag,silenc,caspas,proteas,inhibitor,apoptot,p35,cleav,hl60,ls,chelat,ribosom,h,p17,cpp32like,tunel,11dcpe
hsa03040	10	Topic4	1.14809e-15	splice,hnrnp,nuclear,transcript,protein,rna,exon,sr,factor,bind,mrna,altern,interact,translat,regul,premrna,site,ribonucleoprotein,a1,gene
hsa03040	10	Topic7	2.45043e-08	domain,splice,interact,structur,bind,protein,complex,rna,spliceosom,residu,premrna,yeast,snrnp,motif,mutant,u2,function,u1,site,u2af65
hsa03050	25	Topic12	1.30864e-11	proteasom,subunit,26s,degrad,sug1,atpas,ubiquitin,interact,19s,regulatori,protein,complex,transcript,yeast,s,tbp1,compon,20s,pa200,particl
hsa03050	25	Topic4	4.78963e-08	proteasom,subunit,pa28,lmp7,alpha,beta,lmp2,complex,activ,20s,pa28alpha,mhc,mecl1,immunoproteasom,antigen,reg,pa28beta,gamma,class,process
hsa03060	25	Topic20	1.96895e-08	srp,rna,bind,protein,recognit,srp19,structur,domain,particl,signal,alu,complex,srp54,assembl,human,helix,residu,interact,region,crystal
hsa03060	25	Topic19	1.01555e-05	protein,signal,membran,srp,ftsi,recognit,particl,target,ribosom,coli,complex,domain,function,receptor,subunit,sequenc,sr,transloc,gtpase,escherichia
hsa03320	50	Topic35	9.37648e-32	increas,mice,express,level,mrna,rat,effect,insulin,decreas,liver,tissu,group,diet,control,or,not,activ,adipos,after,hepat
hsa03320	50	Topic6	3.70066e-10	fatti,acid,fabp,acylcoa,transport,synthetas,protein,intestin,longchain,uptak,lfabp,fatp1,lipid,metabol,fatp4,fatcd36,bind,acidbind,hfabp,liver
hsa03320	50	Topic24	6.46796e-10	protein,bind,structur,domain,activ,interact,residu,site,enzym,form,acid,not,studi,or,complex,substrat,specif,suggest,human,differ
hsa03320	50	Topic21	4.4563e-06	associ,gene,polymorph,mutat,allel,genotyp,patient,studi,genet,p,variant,subject,level,or,risk,syndrom,analysi,popul,2,haplotyp
hsa03320	50	Topic5	4.84462e-06	receptor,ppar,peroxisom,alpha,ppargamma,proliferatoractiv,pparalpha,transcript,nuclear,agonist,gamma,gene,ligand,activ,element,bind,adipocyt,promot,ppardelta,pparbetadelta
hsa03320	50	Topic50	4.84462e-06	peroxisom,defici,acylcoa,mitochondri,acid,fatti,dehydrogenas,carnitin,enzym,cpt,betaoxid,thiolas,oxidas,oxid,palmitoyltransferas,chain,mcad,activ,mitochondria,liver
hsa03320	50	Topic27	7.54797e-06	plasma,lipoprotein,cholesterol,hdl,apolipoprotein,apo,apoa,pltp,lpl,concentr,triglycerid,lipid,transfer,tg,apoc,lipas,phospholipid,particl,cetp,ldl
hsa03320	50	Topic38	0.000513316	cholesterol,bile,acid,cyp7a1,sterol,liver,cyp8b1,babp,synthesi,27hydroxylas,lxralpha,lxr,fxr,ileal,7alphahydroxylas,cyp27a1,transport,abca1,hepat,alphahydroxylas
hsa03410	25	Topic15	1.41783e-10	dna,repair,glycosylas,oxid,base,excis,damag,endonucleas,lesion,neil1,ap,muti,activ,coli,8oxog,ogg1,mpg,remov,enzym,nth1
hsa03410	25	Topic22	3.07399e-07	dna,ligas,repair,beta,polymeras,pol,break,xrcc1,base,excis,cell,ber,lambda,strand,pathway,synthesi,singlestrand,nick,extract,site
hsa03410	25	Topic21	1.60377e-06	polymorph,risk,cancer,associ,genotyp,xrcc1,95,repair,lung,ci,gene,or,variant,dna,p,studi,allel,increas,suscept,snps
hsa03410	25	Topic12	5.34311e-06	glycosylas,dna,uracil,ung,tdg,thymin,repair,udg,substrat,mismatch,excis,uracildna,enzym,smug1,base,remov,deamin,site,gt,pair
hsa03410	25	Topic23	1.82259e-05	protein,bind,activ,interact,human,domain,structur,function,sequenc,not,complex,specif,cell,suggest,contain,region,site,or,form,amino
hsa03410	25	Topic16	0.00134559	mutat,gene,colorect,mutyh,cancer,tumor,chromosom,patient,mbd4,crc,phenotyp,human,map,analysi,colon,sequenc,genom,adenoma,detect,polyposi
hsa03420	25	Topic6	2.77647e-21	dna,replic,rpa,ligas,subunit,polymeras,rpa2,checkpoint,repair,pcna,phosphoryl,delta,damag,protein,cell,mutant,requir,singlestrand,rpa32,rfc
hsa03420	25	Topic21	2.77647e-21	repair,dna,ner,excis,xpc,damag,cell,xpa,nucleotid,pigmentosum,ddb2,xeroderma,group,uv,gene,xp,p53,complement,lesion,strand
hsa03420	25	Topic24	0.000147903	ubiquitin,ddb1,protein,cul4a,ligas,degrad,hhr23a,vpr,e3,complex,interact,proteasom,dna,regul,ddb2,bind,cullin,function,p53,cycl
hsa03430	25	Topic15	2.6141e-12	replic,dna,rpa,phosphoryl,subunit,rpa2,checkpoint,protein,damag,complex,rpa32,exo1,rfc,mutant,singlestrand,ssdna,respons,repair,rpa1,requir
hsa03430	25	Topic14	1.2299e-09	dna,ligas,replic,polymeras,repair,pcna,interact,delta,protein,subunit,pol,human,helicas,rpa,bind,singlestrand,stimul,excis,strand,hrpa
hsa03430	25	Topic3	4.00968e-06	tumor,hmlh1,hmsh2,cancer,microsatellit,gene,instabl,repair,express,mismatch,msi,gastric,mmr,hmsh3,hmsh6,carcinoma,hpms2,methyl,dna,mutat
hsa03430	25	Topic13	1.21515e-05	mismatch,repair,mutat,msh3,msh2,dna,mmr,mice,msh6,mlh1,mlh3,recombin,pms2,mutant,msh2msh6,meiotic,exonucleas,defici,mutl,exo1
hsa03430	25	Topic1	8.77201e-05	mutat,cancer,colorect,mlh1,patient,gene,famili,msh2,msh6,hnpcc,pms2,hereditari,nonpolyposi,repair,mismatch,germlin,syndrom,analysi,identifi,tumor
hsa03440	25	Topic25	2.16288e-16	rad52,recombin,mutant,dna,repair,sgs1,top3,yeast,homolog,cerevisia,saccharomyc,helicas,rad51,topoisomeras,gene,function,break,cell,doublestrand,suppress
hsa03440	25	Topic24	1.83469e-13	rad51,repair,recombin,homolog,cell,rad51c,xrcc2,xrcc3,paralog,dna,hr,rad51d,break,rad51b,chromosom,mutant,doublestrand,defect,complex,role
hsa03440	25	Topic13	8.94976e-12	dna,replic,rpa,damag,phosphoryl,repair,cell,protein,rpa2,complex,activ,atm,nbs1,foci,mre11,respons,checkpoint,subunit,kinas,mrn
hsa03440	25	Topic6	9.28161e-11	dna,hrad51,protein,singlestrand,bind,strand,homolog,rad51,mtssb,mitochondri,human,ssdna,complex,stimul,atp,recombin,dnabind,replic,hrad54,mtdna
hsa03440	25	Topic11	1.78654e-09	mutat,cancer,brca2,breast,brca1,famili,gene,ovarian,tumor,dss1,patient,case,carrier,genet,sequenc,women,ashkenazi,region,popul,brca12
hsa03450	10	Topic7	1.03934e-13	dna,repair,ligas,break,nhej,end,doublestrand,dnapkc,complex,xrcc4,nonhomolog,cell,recombin,join,dsb,damag,pathway,dsbs,mre11,dnapk
hsa03450	10	Topic2	1.11091e-07	pol,dna,polymeras,mu,fen1,iota,flap,lambda,lesion,substrat,base,termin,templat,structur,primer,endonucleas,bypass,activ,opposit,nucleas
hsa03450	10	Topic6	3.70955e-05	cell,ku70,express,ku80,apoptosi,protein,dnapkc,after,ku86,tumor,cancer,induc,dna,irradi,radiat,inhibit,ku,increas,repair,dnapk
hsa03450	10	Topic10	3.81072e-05	mutat,mice,gene,tdt,patient,syndrom,scid,t,cell,phenotyp,dj,immunodefici,express,develop,defici,lig4,development,tumor,b,mre11
hsa03450	10	Topic5	0.000407093	polymorph,associ,cancer,genotyp,gene,patient,risk,xrcc4,p,suscept,allel,oral,control,intron,variant,group,genet,snps,lung,adher
hsa03460	25	Topic4	3.57379e-18	fa,anemia,fanconi,fancd2,fanca,fancg,complex,pathway,fancc,monoubiquitin,dna,protein,complement,crosslink,function,group,core,cell,fancm,nuclear
hsa03460	25	Topic12	4.87918e-13	dna,recombin,blm,homolog,rad51,helicas,replic,mus81,repair,fork,top3,junction,complex,sgs1,holliday,function,hrad51,strand,endonucleas,mutant
hsa03460	25	Topic24	6.48302e-07	polymeras,dna,rev1,pol,mutat,rev3,transles,synthesi,bypass,lesion,zeta,uv,templat,replic,iota,yeast,eta,opposit,strain,tls
hsa03460	25	Topic22	6.78665e-06	dna,replic,rpa,phosphoryl,checkpoint,rpa2,kinas,atr,damag,protein,p53,respons,singlestrand,cycl,repair,atm,ssdna,subunit,activ,rpa1
hsa03460	25	Topic1	9.92636e-05	mutat,cancer,breast,brca2,famili,brca1,gene,patient,palb2,identifi,risk,case,variant,studi,or,genet,ovarian,germlin,analysi,exon
hsa03460	25	Topic10	0.000154955	repair,rad51c,dna,mismatch,cell,mmr,rad51,pms2,ercc1,recombin,xrcc3,crosslink,resist,mutant,homolog,defici,line,hpms2,agent,mice
hsa04010	25	Topic18	3.58768e-72	kinas,activ,phosphoryl,protein,p38,mapk,jnk,mitogenactiv,pathway,signal,erk,map,pkc,inhibit,inhibitor,cjun,erk12,phosphatas,regul,not
hsa04010	25	Topic6	5.03318e-19	cell,activ,express,protein,inhibit,induc,increas,regul,level,effect,apoptosi,role,signal,or,gene,not,pathway,respons,human,growth
hsa04010	25	Topic1	6.93069e-13	nfkappab,activ,tak1,ubiquitin,signal,kinas,degrad,b,ikk,factor,pathway,traf6,ikappab,necrosi,nuclear,traf2,nfkappa,polyubiquitin,nik,tnf
hsa04010	25	Topic17	1.13341e-09	ras,activ,kinas,signal,phosphoryl,tyrosin,receptor,akt,pathway,pi3k,exchang,akt2,hpk1,src,crkl,egfr,ilk,akt1,rap1,guanin
hsa04010	25	Topic24	5.80106e-09	mice,develop,express,cell,gene,mous,embryon,embryo,signal,role,neural,earli,defect,stage,mutant,transgen,differenti,pattern,regul,function
hsa04010	25	Topic21	3.98619e-06	cancer,tumor,express,carcinoma,cell,breast,prostat,patient,line,tissu,gene,invas,ovarian,case,p,tumour,lung,colorect,pancreat,metastasi
hsa04010	25	Topic7	7.2307e-06	growth,factor,tgfbeta,fibroblast,receptor,express,bone,tgfbeta1,pdgf,transform,collagen,matrix,prolifer,osteoblast,fgf2,cell,cultur,bfgf,fgf,smad7
hsa04010	25	Topic20	8.28101e-06	patient,level,p,group,after,day,treatment,increas,control,or,compar,serum,studi,effect,concentr,signific,differ,measur,n,treat
hsa04010	25	Topic25	8.76932e-05	neuron,brain,nerv,rat,express,bdnf,ngf,receptor,axon,cortex,spinal,synapt,cell,immunoreact,trkb,neurotroph,glutam,mrna,cortic,hippocamp
hsa04010	25	Topic19	0.00101447	il1,tnfalpha,cytokin,macrophag,inflammatori,alpha,beta,lps,receptor,il6,product,inflamm,monocyt,necrosi,il1beta,interleukin1,tnf,proinflammatori,cd14,neutrophil
hsa04012	25	Topic10	4.56002e-33	activ,kinas,phosphoryl,signal,cell,protein,pathway,inhibit,regul,induc,or,not,inhibitor,stimul,respons,role,mapk,jnk,express,tyrosin
hsa04012	25	Topic25	4.9658e-18	cell,express,cancer,apoptosi,inhibit,growth,tumor,line,activ,prolifer,induc,breast,protein,human,increas,inhibitor,cycl,level,p53,cyclin
hsa04012	25	Topic1	6.97288e-09	mutat,braf,kras,cancer,pik3ca,melanoma,gene,nras,tumor,hras,oncogen,thyroid,ras,pten,colorect,case,genet,exon,alter,or
hsa04012	25	Topic20	1.31167e-08	growth,factor,egfr,egf,epiderm,receptor,hbegf,cell,express,tgfalpha,amphiregulin,epiregulin,cultur,keratinocyt,mrna,ligand,prolifer,ar,stimul,epitheli
hsa04012	25	Topic19	7.67489e-08	express,cancer,tumor,patient,carcinoma,breast,p,tissu,correl,surviv,egfr,lung,prognost,clinic,prostat,her2,gene,case,associ,stage
hsa04012	25	Topic23	1.06255e-07	insulin,mtor,phosphoryl,glucos,muscl,akt2,akt,rapamycin,3kinas,irs1,protein,s6,4ebp1,increas,akt1,s6k1,pi,p70s6k,synthesi,p85
hsa04012	25	Topic11	0.00033393	domain,protein,bind,interact,complex,activ,function,site,region,sh2,signal,homolog,mutant,structur,crkl,grb2,yeast,regul,requir,dna
hsa04012	25	Topic8	0.000524682	cell,t,mice,pi3k,bcrabl,leukemia,b,pi3kgamma,immun,treg,p110delta,respons,infect,myeloid,acut,neutrophil,cml,chronic,cytokin,cd4cd25
hsa04020	50	Topic2	1.51005e-41	receptor,agonist,antagonist,effect,microm,inhibit,respons,muscarin,bind,not,subtyp,contract,rat,nm,human,or,select,activ,stimul,1
hsa04020	50	Topic19	1.58653e-28	receptor,effect,antagonist,5ht,dopamin,agonist,behavior,or,serotonin,5ht2a,activ,not,5ht7,rat,5ht2c,test,memori,d1,5ht4,drug
hsa04020	50	Topic26	4.53272e-16	rat,increas,after,effect,1,p,day,group,or,decreas,level,h,control,not,2,treatment,activ,10,compar,studi
hsa04020	50	Topic23	1.8025e-11	compound,select,receptor,inhibitor,antagonist,potent,novel,deriv,affin,new,ligand,gpr55,analogu,drug,assay,seri,activ,bind,human,studi
hsa04020	50	Topic30	2.2769e-09	channel,ca2,calcium,current,activ,subunit,ltype,intracellular,inhibit,potenti,releas,ttype,inactiv,influx,k,cell,effect,microm,voltag,membran
hsa04020	50	Topic15	7.74973e-09	muscl,cardiac,heart,ca2,skelet,ryr1,reticulum,myocyt,ryanodin,ryr2,ventricular,ca2atpas,serca2,sarcoplasm,calcium,isoform,ryr3,serca,sr,ryr
hsa04020	50	Topic29	1.9952e-08	cell,activ,kinas,protein,signal,phosphoryl,inhibit,express,receptor,increas,regul,induc,effect,or,not,pathway,role,inhibitor,stimul,respons
hsa04020	50	Topic6	1.09579e-06	express,cell,protein,mrna,level,gene,receptor,studi,human,not,increas,role,regul,function,or,tissu,differ,differenti,suggest,develop
hsa04020	50	Topic36	1.77165e-06	neuron,receptor,glutam,nmda,brain,subunit,synapt,cortex,hippocamp,hippocampus,cerebellar,immunoreact,nucleus,metabotrop,spinal,purkinj,rat,dendrit,synaps,cerebellum
hsa04020	50	Topic44	3.12768e-05	associ,polymorph,gene,allel,genotyp,studi,genet,alcohol,patient,risk,p,control,popul,variant,or,subject,signific,frequenc,snps,variat
hsa04020	50	Topic37	3.94381e-05	alpha,g,beta,plc,phospholipas,1,gamma,c,delta,plcbeta,2,coupl,subunit,gprotein,signal,q,galpha,galphaq,stimul,gq
hsa04060	25	Topic3	7.54277e-100	cytokin,tnfalpha,product,il6,il1,il10,inflammatori,express,lung,mice,cell,il4,inflamm,eosinophil,alpha,airway,ifngamma,mrna,macrophag,induc
hsa04060	25	Topic16	1.09082e-82	cell,t,cd4,immun,mice,b,express,cd8,lymphocyt,respons,activ,tcell,ifngamma,nk,il2,cytokin,dc,dendrit,dcs,il15
hsa04060	25	Topic11	2.0979e-57	chemokin,cell,express,receptor,migrat,monocyt,cc,neutrophil,inflammatori,rant,adhes,cxcr4,mcp1,chemoattract,chemotact,cxcr3,recruit,macrophag,skin,il8
hsa04060	25	Topic6	2.59307e-51	patient,p,group,level,serum,day,after,control,treatment,concentr,higher,correl,n,measur,week,age,2,compar,increas,blood
hsa04060	25	Topic4	1.57621e-30	activ,cell,signal,kinas,phosphoryl,receptor,protein,inhibit,pathway,transcript,regul,factor,induc,express,tyrosin,nfkappab,stimul,inhibitor,growth,promot
hsa04060	25	Topic15	6.4605e-17	cell,progenitor,marrow,cd34,lymphoma,leukemia,myeloid,stem,hematopoiet,bone,express,gmcsf,baff,gcsf,colonystimul,factor,aml,bcell,differenti,granulocyt
hsa04060	25	Topic17	1.17841e-13	polymorph,associ,gene,genotyp,allel,risk,p,variant,genet,patient,suscept,haplotyp,95,snps,ci,popul,studi,frequenc,control,diseas
hsa04060	25	Topic12	1.9801e-11	activin,hormon,leptin,women,mrna,gh,receptor,express,pregnanc,growth,follicl,endometri,level,igf,thyroid,amh,pituitari,prl,obes,prolactin
hsa04060	25	Topic18	4.61915e-10	cancer,tumor,express,growth,cell,endotheli,vegf,carcinoma,breast,factor,vascular,tissu,prostat,invas,tgfbeta,angiogenesi,vegfc,metastasi,lung,egfr
hsa04060	25	Topic14	1.06255e-08	infect,virus,viral,interferon,hiv1,ifn,hepat,hiv,hcv,ifnalpha,host,antivir,ccr5,c,replic,respons,entri,immun,immunodefici,chronic
hsa04060	25	Topic10	3.15525e-07	neuron,brain,rat,express,nerv,cntf,cell,cns,nervous,receptor,astrocyt,after,neurotroph,spinal,mice,retin,adult,injuri,day,mrna
hsa04060	25	Topic19	7.17744e-06	cell,apoptosi,tumor,death,trail,cancer,p53,line,induc,express,necrosi,apoptot,tnf,tweak,inhibit,receptor,resist,ligand,fas,sensit
hsa04060	25	Topic20	0.000236995	bone,osteoclast,osteoblast,rankl,opg,morphogenet,bmp2,bmp,format,differenti,cartilag,periodont,chondrocyt,bmp7,miner,resorpt,gdf5,osteoprotegerin,marrow,sclerostin
hsa04060	25	Topic8	0.000571454	platelet,epo,tpo,erythropoietin,milk,cow,epor,pf4,mpl,tast,heparin,thrombocytopenia,thrombopoietin,megakaryocyt,bovin,bst,bcl11a,pselectin,lactat,aggreg
hsa04060	25	Topic5	0.00104187	clinic,therapi,model,therapeut,treatment,target,improv,review,new,drug,approach,trial,method,develop,potenti,diseas,dose,will,predict,warfarin
hsa04062	25	Topic18	4.10974e-29	chemokin,cell,macrophag,inflammatori,monocyt,express,neutrophil,induc,receptor,cytokin,il8,eosinophil,inflamm,product,respons,cc,human,tnfalpha,rant,mcp1
hsa04062	25	Topic15	1.39518e-20	cell,t,chemokin,express,lymphocyt,receptor,immun,b,cd4,mice,migrat,cxcr3,respons,ligand,tcell,dendrit,dc,ccr7,cd8,lymphoid
hsa04062	25	Topic7	8.49473e-16	tyrosin,phosphoryl,kinas,src,signal,activ,adhes,cell,lyn,protein,domain,paxillin,pyk2,fak,receptor,grb2,stat5b,integrin,sh3,sh2
hsa04062	25	Topic20	3.98326e-12	kinas,phosphoryl,activ,nfkappab,receptor,inhibit,pkc,protein,signal,mapk,pathway,inhibitor,grk2,induc,p38,regul,desensit,nuclear,cell,not
hsa04062	25	Topic5	1.35366e-10	patient,level,p,serum,diseas,control,ra,healthi,pg,correl,concentr,compar,group,arthriti,il19,higher,sever,studi,il6,increas
hsa04062	25	Topic12	4.47431e-08	rac1,gtpase,activ,actin,rac,rho,rhoa,exchang,cdc42,migrat,adhes,vav1,cell,pak1,rock,tiam1,guanin,regul,nucleotid,vav2
hsa04062	25	Topic3	9.25225e-06	cell,activ,express,signal,inhibit,protein,regul,role,pathway,mice,increas,induc,not,effect,or,gene,apoptosi,function,growth,level
hsa04062	25	Topic11	5.84182e-05	beta,alpha,g,gamma,cyclas,subunit,receptor,adenylyl,delta,camp,ca2,plc,signal,phospholipas,ac,activ,stimul,1,pka,c
hsa04062	25	Topic25	0.0014604	protein,bind,domain,interact,activ,structur,complex,function,residu,form,region,membran,site,amino,acid,not,specif,contain,or,affin
hsa04070	50	Topic7	7.76137e-06	plc,beta,1,phospholipas,g,gamma,c,alpha,plcbeta,delta,subunit,activ,2,isoform,3,receptor,stimul,isozym,plcdelta,plcbeta1
hsa04070	50	Topic22	1.56157e-05	cell,activ,protein,express,regul,signal,kinas,not,role,or,increas,inhibit,induc,effect,respons,function,suggest,receptor,pathway,level
hsa04070	50	Topic6	6.82338e-05	inositol,5phosphatas,impas,lithium,polyphosph,enzym,impa2,monophosphatas,myoinositol,phosphatas,phosphat,ins145p3,impa1,4phosphatas,bipolar,hydrolyz,5ptase,phosphoinositid,kda,phosphatidylinositol
hsa04070	50	Topic32	6.82338e-05	3kinas,pi3k,tyrosin,phosphoryl,p110delta,phosphoinositid,pi,p85,class,b,subunit,phosphatidylinositol,activ,pi3kc2alpha,gamma,isoform,pi3kgamma,plcgamma,signal,alpha
hsa04070	50	Topic11	0.000520142	ca2,ip3r,releas,calcium,receptor,inositol,calmodulin,ip3,145trisphosph,intracellular,type,cam,channel,insp3,sperm,oscil,ip3r3,ip3r1,plcz1,isoform
hsa04070	50	Topic13	0.000520142	pkc,c,pkcalpha,kinas,beta,alpha,gamma,isoform,pkcbeta,transloc,pkcgamma,membran,phorbol,pma,protein,epsilon,isozym,inhibitor,cytosol,delta
hsa04080	25	Topic13	1.10411e-136	receptor,bind,affin,agonist,ligand,peptid,antagonist,human,select,compound,structur,site,potent,residu,nm,activ,model,high,pharmacolog,interact
hsa04080	25	Topic3	1.49769e-69	mice,receptor,effect,dopamin,behavior,knockout,antagonist,rat,wildtyp,increas,respons,activ,wt,stress,agonist,brain,or,not,administr,cocain
hsa04080	25	Topic22	5.08856e-59	cell,receptor,activ,kinas,signal,phosphoryl,inhibit,protein,express,effect,stimul,pathway,ca2,induc,camp,increas,inhibitor,respons,g,intracellular
hsa04080	25	Topic11	1.68957e-53	channel,receptor,current,muscarin,microm,ca2,acetylcholin,inhibit,neuron,subunit,nicotin,effect,respons,muscl,k,nachr,agonist,contract,m1,potassium
hsa04080	25	Topic5	2.16531e-46	neuron,receptor,express,glutam,subunit,brain,cell,rat,mrna,nmda,synapt,distribut,cortex,immunoreact,nucleus,ampa,hippocamp,hippocampus,region,metabotrop
hsa04080	25	Topic10	3.7594e-39	hormon,mrna,express,pituitari,gh,receptor,cell,growth,level,gnrh,secret,thyroid,lh,tsh,prolactin,rat,fsh,adren,gene,prl
hsa04080	25	Topic19	1.1847e-35	associ,polymorph,gene,allel,genotyp,risk,variant,patient,alcohol,genet,studi,p,snps,haplotyp,popul,subject,frequenc,disord,sampl,signific
hsa04080	25	Topic25	2.47104e-30	receptor,5ht,adenosin,agonist,antagonist,effect,pain,opioid,serotonin,5ht1a,spinal,rat,5ht2a,cannabinoid,5ht1b,5ht1d,cb1,select,5ht4,a1
hsa04080	25	Topic6	2.18333e-19	receptor,arteri,heart,rat,vascular,pressur,cardiac,blood,hypertens,antagonist,muscl,effect,increas,angiotensin,smooth,renal,ang,coronari,contract,1
hsa04080	25	Topic7	4.202e-08	p,patient,group,after,day,level,treatment,dose,control,h,age,or,effect,increas,n,005,compar,concentr,serum,measur
hsa04080	25	Topic17	1.11779e-05	cell,t,express,immun,inflammatori,mice,respons,activ,macrophag,cytokin,lymphocyt,infect,induc,neutrophil,receptor,inflamm,product,antigen,human,diseas
hsa04110	25	Topic8	7.53062e-61	cyclin,cell,kinas,cycl,phosphoryl,activ,phase,g1,d1,cdk2,cyclindepend,p27kip1,arrest,regul,b1,cdk4,cdk,cdc2,inhibitor,e
hsa04110	25	Topic4	1.1163e-42	mitot,chromosom,spindl,checkpoint,mitosi,cohesin,anaphas,kinetochor,cell,requir,chromatid,sister,plk1,yeast,complex,centrosom,protein,bub1,apcc,securin
hsa04110	25	Topic23	7.63943e-26	replic,dna,origin,complex,mcm,initi,orc,chromatin,cdc6,yeast,cell,subunit,cdc45,mcm27,s,mcm7,helicas,phase,protein,orc1
hsa04110	25	Topic24	6.47018e-20	express,cancer,patient,p,carcinoma,tumor,tissu,cell,protein,correl,case,surviv,prognost,normal,signific,sampl,marker,level,p53,analysi
hsa04110	25	Topic17	3.19129e-16	tumor,cancer,gene,breast,cell,line,p16ink4a,methyl,human,prostat,suppressor,mutat,p53,mammari,malign,p15ink4b,overexpress,melanoma,loss,carcinoma
hsa04110	25	Topic20	3.66108e-13	transcript,promot,gene,bind,e2f,histon,e2f1,regul,factor,activ,repress,express,p107,e2f4,site,deacetylas,complex,hdac1,e2f2,dna
hsa04110	25	Topic12	9.54959e-11	dna,p53,damag,checkpoint,repair,atm,chk1,arrest,respons,gadd45,chk2,cell,kinas,mdm2,phosphoryl,dnapkc,irradi,radiat,atr,pathway
hsa04110	25	Topic11	7.95545e-06	cell,activ,express,protein,inhibit,induc,effect,increas,signal,kinas,apoptosi,growth,pathway,prolifer,regul,level,inhibitor,treatment,human,mechan
hsa04114	50	Topic6	5.77021e-24	mitot,spindl,checkpoint,cell,mitosi,chromosom,plk1,activ,requir,kinas,apc,aurora,apcc,anaphas,arrest,bub1,cycl,complex,protein,securin
hsa04114	50	Topic42	8.0551e-08	cyclin,cycl,b1,cell,kinas,e,cdc2,phase,arrest,phosphoryl,cdc25c,cdk2,g2m,g2,b2,g1,dna,progress,cyclindepend,d1
hsa04114	50	Topic11	0.000195568	kinas,activ,phosphoryl,protein,mapk,p38,erk12,erk,signal,mitogenactiv,map,inhibitor,rsk2,pathway,pka,rsk1,inhibit,stimul,signalregul,erk2
hsa04114	50	Topic45	0.000542564	1433,zeta,protein,camkiialpha,brain,camkii,neuron,epsilon,kinas,synapt,hippocamp,dendrit,phosphoryl,cerebr,hippocampus,calciumcalmodulindepend,isoform,ischemia,cortex,memori
hsa04115	25	Topic22	4.02365e-19	cell,cancer,line,effect,tumor,human,apoptosi,inhibit,treatment,express,growth,gene,trail,transfect,invas,induc,breast,prostat,sensit,therapi
hsa04115	25	Topic3	1.9268e-13	express,cancer,tumor,carcinoma,cell,patient,gene,p,correl,breast,protein,maspin,tissu,methyl,case,normal,tumour,signific,posit,studi
hsa04115	25	Topic9	2.49646e-13	cell,activ,protein,express,regul,not,role,function,or,gene,signal,induc,inhibit,suggest,pathway,human,mechan,increas,transcript,involv
hsa04115	25	Topic1	6.47994e-08	p53,mdm2,p73,p53r2,mdmx,ubiquitin,degrad,siah1,tumor,ligas,apoptosi,suppressor,p53depend,dna,pirh2,mdm4,ribonucleotid,p63,p21,pig3
hsa04115	25	Topic6	6.47994e-08	dna,damag,checkpoint,atm,kinas,gadd45,chk1,respons,ddb2,repair,phosphoryl,chk2,arrest,atr,wip1,uv,cycl,radiat,replic,ppm1d
hsa04115	25	Topic8	8.83936e-08	cyclin,cell,cycl,d1,g1,kinas,cdk4,d3,e,prolifer,cdk2,d2,phase,cdk6,cyclindepend,p27kip1,g2,arrest,p27,p21
hsa04115	25	Topic13	3.01846e-05	apoptosi,death,apoptot,caspas,cell,bcl2,caspase3,activ,induc,noxa,caspase8,bax,caspase9,cytochrom,apaf1,mitochondri,c,pathway,proapoptot,pidd
hsa04120	25	Topic9	7.96923e-29	ubiquitin,ligas,e3,degrad,enzym,e2,conjug,ubiquitinconjug,sumoyl,protein,smurf2,proteasom,substrat,smurf1,ubc9,sumo,cdc34,interact,e1,polyubiquitin
hsa04120	25	Topic17	1.52744e-13	ubiquitin,ligas,e3,nrf2,cullin,complex,skp1,degrad,cul1,scf,keap1,cul4a,fbox,nedd8,cul3,cul5,substrat,rbx1,cul7,protein
hsa04120	25	Topic24	3.26494e-06	mitot,checkpoint,claspin,cycl,complex,requir,mitosi,apcc,apc,phosphoryl,cell,chk1,chromosom,spindl,replic,cyclin,yeast,cdc20,dna,mutant
hsa04120	25	Topic1	7.44929e-05	vhl,cyclin,skp2,elongin,p27,p27kip1,d1,tumor,von,hippellindau,hif1alpha,ubiquitin,suppressor,renal,degrad,fbw7,cul2,fbxw7,rcc,vacm1
hsa04120	25	Topic16	0.000850569	cell,express,protein,regul,activ,inhibit,increas,level,induc,apoptosi,effect,gene,human,signal,role,function,or,pathway,mechan,transcript
hsa04130	25	Topic4	1.37947e-31	syntaxin,snare,protein,membran,endosom,golgi,fusion,transport,vesicl,complex,traffick,function,interact,cell,requir,local,recycl,7,domain,er
hsa04130	25	Topic8	4.06987e-13	snap25,protein,snare,syntaxin,membran,snap23,vesicl,synapt,vamp2,releas,exocytosi,fusion,platelet,neuron,complex,granul,plasma,vesicleassoci,secret,vamp8
hsa04130	25	Topic15	1.57767e-10	syntaxin,membran,4,glut4,plasma,vesicl,apic,insulin,glucos,snare,protein,snap23,fusion,3,transloc,cell,vamp2,munc18c,exocytosi,transport
hsa04130	25	Topic16	5.38026e-05	domain,interact,channel,bind,residu,structur,complex,1a,ntermin,ctermin,ca2,kv21,conform,region,ykt6,protein,syntaxin,palmitoyl,form,syn1a
hsa04140	50	Topic41	3.58208e-08	conjug,atg8,autophagi,autophagosom,yeast,complex,lc3,format,system,form,essenti,mammalian,process,atg12,membran,enzym,protein,degrad,requir,ubiquitinlik
hsa04140	50	Topic4	5.24028e-05	autophagi,beclin,1,apoptosi,cell,atg7,atg5,death,bcl2,beclin1,mitochondri,autophag,induc,autophagosom,lc3,degrad,process,essenti,surviv,lysosom
hsa04140	50	Topic46	5.24028e-05	infect,immun,virus,respons,mice,ifngamma,viral,1,host,transgen,il18,replic,t,plasmid,cytokin,against,innat,protect,vaccin,dna
hsa04140	50	Topic38	0.000674226	ifnalpha,patient,interferon,hepat,treatment,chronic,interferonalpha,c,hcv,therapi,alpha,recombin,effect,b,ifn,respons,leukocyt,ifna,treat,liver
hsa04141	50	Topic8	4.54038e-30	er,endoplasm,reticulum,degrad,fold,calnexin,calreticulin,glycoprotein,disulfid,misfold,erad,chaperon,glucosidas,pdi,qualiti,class,cftr,control,cytosol,oxid
hsa04141	50	Topic41	1.21485e-06	protein,bind,interact,domain,function,activ,complex,structur,cell,not,suggest,regul,site,role,requir,or,mutant,form,identifi,specif
hsa04141	50	Topic40	1.21631e-05	ubiquitin,degrad,ligas,e3,proteasom,nedd8,enzym,substrat,complex,cul1,skp1,e2,conjug,polyubiquitin,scf,fbox,hrd1,cullin,ring,rbx1
hsa04141	50	Topic2	7.58996e-05	heat,shock,hsp70,hsp90,protein,chaperon,hsc70,hsp72,hsp40,stress,hsp,90,bcrystallin,hspbp1,70,heatshock,cochaperon,alpha,hsps,hsp701
hsa04141	50	Topic47	0.000558487	er,stress,endoplasm,reticulum,grp78,protein,unfold,upr,respons,xbp1,erp29,atf6,chaperon,orp150,grp94,ire1,chop,transcript,bip,golgi
hsa04142	50	Topic26	1.52474e-20	mutat,patient,diseas,gene,caus,disord,lysosom,defici,clinic,neuron,phenotyp,syndrom,famili,report,type,storag,identifi,novel,sever,delet
hsa04142	50	Topic43	7.59007e-15	cathepsin,proteas,activ,b,inhibitor,l,cystein,d,g,proteinas,h,s,enzym,inhibit,human,c,k,legumain,e,lysosom
hsa04142	50	Topic28	1.69144e-14	mps,lysosom,enzym,activ,therapi,storag,defici,mucopolysaccharidosi,diseas,human,mice,sulfatas,vector,recombin,cell,disord,iiia,syndrom,gene,arylsulfatas
hsa04142	50	Topic29	1.98152e-13	enzym,activ,purifi,acid,ph,substrat,c,product,degre,strain,betaglucosidas,coli,kda,chromatographi,betagalactosidas,produc,oligosaccharid,alphagalactosidas,respect,concentr
hsa04142	50	Topic33	2.34843e-10	membran,lysosom,protein,endosom,transport,vesicl,traffick,lamp1,golgi,sort,domain,complex,local,compart,plasma,cytoplasm,receptor,interact,adaptor,intracellular
hsa04142	50	Topic17	1.65452e-07	patient,group,or,studi,p,after,increas,effect,treatment,control,compar,differ,level,clinic,not,measur,signific,day,2,1
hsa04142	50	Topic46	6.08694e-06	t,immun,class,antibodi,antigen,respons,lymphocyt,mhc,vaccin,cell,epitop,tcell,cd4,mab,mtrp,mice,peptid,cd8,nk,against
hsa04142	50	Topic47	0.000569933	protein,bind,structur,activ,domain,residu,site,acid,interact,complex,enzym,form,function,or,mutant,not,peptid,amino,substrat,studi
hsa04142	50	Topic14	0.000961673	subunit,atpas,proton,vacuolar,pump,hatpas,ph,gamma,vacuolartyp,acidif,beta,alpha,hb,alphabeta,gnptab,bafilomycin,psst,mucolipidosi,h,a1
hsa04144	25	Topic19	7.89089e-32	membran,endosom,protein,cell,recycl,vesicl,endocytosi,traffick,endocyt,transport,plasma,sort,lysosom,dynamin,regul,mutant,local,gtpase,interact,earli
hsa04144	25	Topic18	5.67795e-18	activ,kinas,phosphoryl,signal,receptor,cell,tyrosin,growth,pathway,factor,inhibit,protein,egfr,inhibitor,stimul,induc,egf,regul,nfkappab,pld1
hsa04144	25	Topic17	5.9642e-10	adhes,actin,cell,arf6,arf,rhoa,polar,git1,gap,cdc42,exchang,regul,gtpase,rho,junction,cytoskeleton,migrat,activ,focal,format
hsa04144	25	Topic5	7.41844e-07	cancer,tumor,express,cell,carcinoma,breast,line,prostat,patient,tissu,invas,malign,gene,growth,tumour,p,gastric,normal,correl,ovarian
hsa04144	25	Topic12	9.23128e-06	tgfbeta,growth,tgfbeta1,cell,signal,transform,factor,smad,smad7,bone,express,smad3,fibroblast,smad2,collagen,receptor,osteoblast,smurf2,tgf,smad6
hsa04144	25	Topic3	0.000177253	receptor,g,kinas,grk2,phosphoryl,desensit,proteincoupl,betaarrestin,agonist,grk5,signal,activ,beta,grk6,rhodopsin,grk3,cone,cell,grks,2
hsa04144	25	Topic9	0.000226773	virus,infect,escrt,hiv1,tsg101,viral,alix,bud,vps4,gag,hiv,ccr5,sort,hcv,immunodefici,multivesicular,cxcr4,late,particl,mvb
hsa04145	25	Topic11	4.60379e-16	cell,t,class,antigen,peptid,mhc,molecul,immun,hlag,lymphocyt,nk,hla,cd4,express,hlae,epitop,respons,tap1,tap,vaccin
hsa04145	25	Topic8	5.33834e-07	patient,level,p,group,after,express,increas,or,control,studi,compar,blood,day,serum,treatment,concentr,higher,signific,measur,effect
hsa04145	25	Topic24	6.63471e-07	allel,hla,type,class,idua,mps,drb1,antigen,popul,hlab,dqb1,haplotyp,hlac,donor,alphaliduronidas,new,dpb1,hladpb1,hladrb1,transplant
hsa04145	25	Topic10	5.37512e-06	endosom,membran,lysosom,protein,vesicl,traffick,endocyt,earli,syntaxin,receptor,fusion,transport,rab5a,phagosom,late,intracellular,compart,snare,plasma,local
hsa04145	25	Topic19	3.85125e-05	oxidas,nadph,p47phox,p67phox,ros,cathepsin,superoxid,activ,p40phox,nox4,nox1,p22phox,oxygen,product,gp91phox,phagocyt,generat,s,cytosol,nox2
hsa04145	25	Topic16	5.58436e-05	adhes,integrin,platelet,endotheli,cell,migrat,tsp1,vascular,alpha,pecam1,beta,molecul,antibodi,angiogenesi,leukocyt,icam1,neutrophil,alphabeta3,molecule1,cd11b
hsa04145	25	Topic21	0.000241283	fc,gamma,receptor,channel,lox1,lipoprotein,trpm4,srbi,iga,kv13,cholesterol,scaveng,uptak,ca2,cd36,ldl,oxldl,igg,hdl,ri
hsa04145	25	Topic5	0.000752781	macrophag,receptor,cytokin,respons,immun,infect,lps,tlr2,tlr4,il1,inflammatori,product,tnfalpha,cd14,monocyt,tolllik,innat,signal,socs1,dectin1
hsa04146	50	Topic11	3.88363e-19	acid,fatti,peroxisom,acylcoa,liver,activ,rat,enzym,metabol,synthetas,carnitin,betaoxid,mcd,longchain,increas,oxid,malonylcoa,lipid,oxidas,hepat
hsa04146	50	Topic27	8.89841e-18	peroxisom,protein,membran,import,target,biogenesi,mutant,interact,cell,function,pts1,matrix,cytosol,requir,yeast,domain,peroxin,signal,receptor,pex5
hsa04146	50	Topic23	3.09743e-08	enzym,structur,bind,activ,residu,substrat,complex,site,oxidas,form,mutant,catalyt,or,protein,sarcosin,reaction,acid,oxid,studi,specif
hsa04146	50	Topic30	7.76427e-07	acid,oxidas,daspart,damino,dao,strain,daao,ddo,bile,product,enzym,yeast,bat,daspo,concentr,dserin,produc,kidney,immobil,nacyltransferas
hsa04146	50	Topic36	1.37646e-06	mutat,patient,gene,syndrom,disord,caus,diseas,phenotyp,identifi,genet,defect,famili,clinic,defici,report,sever,foxc1,group,zellweg,abnorm
hsa04146	50	Topic31	5.09434e-06	oxid,catalas,ino,increas,antioxid,activ,stress,superoxid,h2o2,mitochondri,oxygen,dismutas,decreas,protect,damag,peroxid,mnsod,induc,rat,nitric
hsa04146	50	Topic5	0.000520142	ald,aldp,adrenoleukodystrophi,peroxisom,transport,abcd1,vlcfa,pmp70,abcd2,abc,link,aldr,cassett,aldrp,vlcs,betaoxid,atpbind,abcd3,fatti,membran
hsa04150	25	Topic16	9.67607e-22	phosphoryl,kinas,mtor,activ,protein,regul,signal,rapamycin,akt,s6,pathway,inhibit,s6k1,target,mtorc1,pdk1,mammalian,4ebp1,complex,rictor
hsa04150	25	Topic23	1.04622e-10	insulin,muscl,glucos,increas,diabet,skelet,mice,rat,heart,cardiac,acid,metabol,effect,activ,liver,akt2,not,resist,decreas,exercis
hsa04150	25	Topic24	7.12495e-09	cancer,mutat,tumor,breast,express,carcinoma,pik3ca,patient,p,braf,invas,gene,correl,tissu,case,tumour,malign,lung,cell,associ
hsa04150	25	Topic1	5.39037e-07	cell,express,activ,regul,human,inhibit,increas,gene,role,protein,induc,level,effect,growth,signal,or,prolifer,mice,tumor,not
hsa04150	25	Topic8	6.14941e-06	kinas,activ,phosphoryl,mapk,erk,erk12,rsk1,pathway,inhibitor,signal,rsk2,stimul,mitogenactiv,p38,erk2,protein,inhibit,signalregul,egf,s6
hsa04150	25	Topic7	0.000802804	vegf,endotheli,vegfc,growth,vascular,factor,express,vegfd,vegfb,lymphat,angiogenesi,vessel,plgf,lymph,bile,metastasi,angiogen,node,mrna,vegfr3
hsa04210	50	Topic4	1.8923e-20	apoptosi,activ,caspas,death,cell,apoptot,caspase3,induc,mitochondri,cleavag,caspase9,fadd,cytochrom,inhibit,aif,caspase8,inhibitor,apaf1,c,pathway
hsa04210	50	Topic47	1.97953e-16	cell,express,activ,protein,or,not,regul,increas,role,human,level,gene,induc,effect,inhibit,function,studi,factor,signal,respons
hsa04210	50	Topic16	1.75198e-12	trail,apoptosi,cell,receptor,death,cancer,tumor,ligand,resist,dr5,sensit,apoptosisinduc,necrosi,line,cflip,dr4,induc,dcr2,caspase8,combin
hsa04210	50	Topic3	1.14401e-11	increas,after,group,level,rat,h,p,effect,express,decreas,1,day,mrna,control,studi,compar,injuri,3,concentr,chang
hsa04210	50	Topic2	1.55334e-10	nfkappab,activ,kinas,signal,b,ikk,factor,phosphoryl,nuclear,inhibit,ikappabalpha,pathway,tnfalpha,tnf,necrosi,traf2,ikappab,nfkappa,transcript,inhibitor
hsa04210	50	Topic33	5.84486e-09	macrophag,lps,mice,myd88,irakm,irak4,signal,immun,inflammatori,cytokin,respons,receptor,irak1,product,neutrophil,tlr4,tnfalpha,inflamm,tolllik,monocyt
hsa04210	50	Topic24	1.64445e-05	express,cancer,tumor,carcinoma,cell,patient,breast,tissu,p,case,lymphoma,correl,lung,prostat,studi,normal,protein,signific,detect,associ
hsa04210	50	Topic49	6.95199e-05	beta,alpha,il1,cytokin,cox2,il6,product,receptor,il3,gmcsf,6,interleukin1,eosinophil,releas,pge2,tnfalpha,il8,il3r,tnf,inflammatori
hsa04210	50	Topic36	0.000577838	associ,gene,polymorph,studi,genotyp,risk,allel,p,snps,or,control,genet,95,ci,popul,haplotyp,variant,schizophrenia,patient,variat
hsa04210	50	Topic26	0.000724466	patient,cleft,age,bclp,palat,predict,year,group,ca125,studi,lip,diseas,assess,clinic,differ,children,model,evalu,measur,level
hsa04260	50	Topic23	3.95054e-10	cytochrom,mitochondri,c,oxidas,subunit,cox,complex,c1,bc1,protein,mitochondria,electron,ironsulfur,oxid,riesk,heme,reductas,respiratori,b,rate
hsa04260	50	Topic5	5.47568e-09	channel,ca2,subunit,calcium,ltype,current,cav13,cav12,receptor,coupl,alpha1,skelet,inactiv,muscl,ca12,voltag,dhpr,voltageg,voltagedepend,dihydropyridin
hsa04260	50	Topic44	6.80559e-05	muscl,skelet,isoform,fiber,myhc,tropomyosin,actin,myosin,fibr,myopathi,filament,slow,tpm3,type,chain,heavi,express,tpm1,fast,tm1
hsa04270	50	Topic4	3.53557e-11	pkc,beta,c,kinas,gamma,plc,1,alpha,protein,isoform,activ,delta,pkcalpha,phosphoryl,epsilon,pkcdelta,pkcepsilon,phospholipas,isozym,plcbeta
hsa04270	50	Topic3	6.74258e-09	channel,ca2,current,calcium,subunit,ltype,bk,k,cav13,cav12,potassium,open,potenti,conduct,voltag,depolar,dihydropyridin,gate,inactiv,function
hsa04270	50	Topic23	6.74258e-09	muscl,smooth,myosin,phosphoryl,kinas,chain,light,contract,mlck,phosphatas,cpi17,inhibit,mypt1,contractil,vascular,ca2,mlc,caldesmon,inhibitor,lc20
hsa04270	50	Topic49	8.10103e-08	phospholipas,pla2,a2,cpla2,acid,releas,arachidon,spla2,group,aa,cox2,cytosol,enzym,phospholipid,product,activ,pge2,inhibitor,secretori,lipid
hsa04270	50	Topic10	8.78196e-07	heart,cardiac,arteri,receptor,vascular,pressur,ventricular,hypertens,pulmonari,myocyt,ang,angiotensin,coronari,myocardi,left,ischem,cardiovascular,hypertrophi,at1,blood
hsa04270	50	Topic21	3.60986e-05	g,alpha,signal,proteincoupl,exchang,coupl,stimul,guanin,activ,q,receptor,nucleotid,galpha,rho,rhogef,pdzrhogef,subunit,11,plcbeta1,rgs
hsa04270	50	Topic22	0.000981458	increas,rat,level,express,or,effect,after,studi,decreas,p,group,activ,not,mrna,control,1,protein,compar,chang,2
hsa04310	50	Topic18	7.2603e-28	express,develop,signal,embryo,wnt,neural,gene,embryon,pattern,cell,mous,earli,requir,regul,format,dorsal,sox17,role,function,xenopus
hsa04310	50	Topic35	5.39263e-20	apc,betacatenin,cancer,wnt,signal,wnt2,colon,axin2,polyposi,pathway,tumor,colorect,adenomat,frat1,fzd7,human,gastric,coli,upregul,carcinogenesi
hsa04310	50	Topic47	4.0619e-11	wnt,signal,pathway,betacatenin,bone,dkk1,tgfbeta,canon,wnt5a,osteoblast,smad3,lrp6,wntbetacatenin,frizzl,axin,wnt3a,smad2,lef1,receptor,smad
hsa04310	50	Topic40	5.15699e-11	cell,express,activ,protein,regul,increas,induc,role,inhibit,or,not,effect,gene,level,signal,differenti,factor,studi,growth,human
hsa04310	50	Topic48	1.42031e-07	kinas,alpha,beta,pkc,subunit,c,plc,activ,gamma,ck2,isoform,1,protein,g,phospholipas,phosphatas,pka,catalyt,pkcalpha,phosphoryl
hsa04310	50	Topic7	5.18571e-05	cancer,express,tumor,cell,carcinoma,gene,breast,invas,tissu,methyl,patient,line,prostat,p,normal,correl,tumour,associ,human,protein
hsa04310	50	Topic12	0.000554821	ubiquitin,ligas,degrad,e3,skp1,cul1,siah1,scf,rbx1,complex,proteasom,cullin,fbox,nedd8,betatrcp,substrat,ring,nrf2,neddyl,vhl
hsa04320	50	Topic19	1.22477e-05	cancer,tumor,mutat,kras,patient,carcinoma,egfr,breast,express,lung,p,studi,associ,surviv,colorect,tumour,braf,analysi,tissu,factor
hsa04320	50	Topic36	9.16559e-05	activ,kinas,phosphoryl,inhibit,signal,erk12,mapk,pathway,inhibitor,protein,receptor,erk,mitogenactiv,cell,erk2,map,mek1,stimul,effect,increas
hsa04320	50	Topic5	0.000389961	cpeb,translat,polyadenyl,oocyt,protein,cytoplasm,xenopus,mrna,mrnas,matur,requir,bind,meiotic,element,cpeb1,fmn2,regul,neuron,control,earli
hsa04320	50	Topic30	0.000389961	leukemia,etv6,fusion,gene,patient,acut,transloc,case,chromosom,lymphoblast,rearrang,syndrom,involv,tel,delet,myeloid,abnorm,aml,marrow,breakpoint
hsa04330	25	Topic20	7.84509e-12	notch,cell,signal,express,notch1,differenti,hes1,ligand,progenitor,activ,regul,pathway,develop,notch2,inhibit,jagged1,hes5,dll4,endotheli,stem
hsa04330	25	Topic15	2.66188e-10	express,develop,mice,sox11,gene,mous,hair,embryo,mutant,pattern,neural,embryon,differenti,defect,system,role,development,adult,tissu,zebrafish
hsa04330	25	Topic23	0.000987889	histon,transcript,acetyl,pcaf,hdac,hdac2,repress,complex,hdac1,deacetylas,gcn5,promot,activ,dna,interact,ctbp1,gene,acetyltransferas,chromatin,ctbp
hsa04330	25	Topic13	0.00168758	transcript,activ,promot,coactiv,factor,c3g,bind,interact,rbpj,gene,receptor,maml1,nuclear,rap1,element,transactiv,ebna2,enhanc,smrt,cbp
hsa04340	25	Topic25	7.93456e-25	express,develop,signal,gene,pattern,neural,embryo,mous,mutant,dorsal,format,ventral,earli,vertebr,requir,limb,role,ectoderm,zebrafish,mesoderm
hsa04340	25	Topic4	5.68802e-08	bone,bmp2,morphogenet,bmp6,bmp4,osteoblast,chondrocyt,bmp7,bmp,differenti,bmp5,osteogen,bmps,express,format,collagen,cartilag,cultur,growth,induc
hsa04340	25	Topic19	7.97766e-06	mutat,patient,gene,syndrom,caus,famili,phenotyp,genet,abnorm,identifi,case,associ,defect,dm1,report,affect,zic2,disord,ihh,hpe
hsa04340	25	Topic22	6.30322e-05	wnt,signal,pathway,betacatenin,wnt5a,wnt10b,canon,wnt3a,wnt2,wnt11,wnt4,wntbetacatenin,wnt7b,wnt5b,kidney,wnt7a,lung,activ,wnts,differenti
hsa04340	25	Topic6	0.000158686	kinas,phosphoryl,protein,pka,casein,circadian,ck1delta,subunit,ck1,epsilon,cki,prkx,catalyt,delta,ckidelta,ckiepsilon,alpha,clock,inhibitor,rhythm
hsa04340	25	Topic12	0.000158686	hedgehog,shh,hh,signal,gli1,gli3,gli2,pathway,sonic,smo,gli,transcript,sufu,patch,ihh,ptch1,smoothen,ptc,repressor,activ
hsa04340	25	Topic11	0.000172065	cell,express,activ,regul,protein,gene,role,signal,function,inhibit,or,increas,not,growth,pathway,mice,factor,induc,transcript,suggest
hsa04340	25	Topic24	0.000202133	cancer,express,cell,tumor,line,human,prostat,carcinoma,breast,tissu,normal,mrna,gastric,colon,case,invas,malign,upregul,colorect,level
hsa04350	50	Topic28	5.49046e-19	develop,express,bmp,signal,embryo,neural,pattern,bmp4,embryon,gene,earli,mesoderm,mous,chordin,organ,noggin,morphogenet,xenopus,stage,role
hsa04350	50	Topic30	9.75631e-14	tgfbeta,receptor,signal,type,smad,growth,smad3,transform,smad2,smad7,activin,smad4,tgfbeta1,factorbeta,beta,smad6,smad1,bmp,phosphoryl,smad5
hsa04350	50	Topic48	4.24672e-10	bone,bmp2,cartilag,morphogenet,osteoblast,chondrocyt,bmp6,differenti,gdf5,comp,bmp,format,op1,osteogen,bmp7,bmps,matrix,collagen,human,bmp4
hsa04350	50	Topic46	9.12041e-09	cell,express,protein,activ,or,increas,not,effect,inhibit,regul,induc,role,gene,level,studi,human,differenti,factor,suggest,mice
hsa04350	50	Topic5	7.19289e-08	activin,inhibin,follistatin,beta,receptor,mrna,follicl,pituitari,mis,ovarian,granulosa,subunit,fsh,pregnanc,hormon,sertoli,testi,b,male,ovari
hsa04350	50	Topic2	1.7425e-06	patient,p,group,or,studi,after,level,compar,control,day,increas,differ,2,1,signific,age,treatment,3,n,effect
hsa04350	50	Topic29	7.94371e-06	kinas,phosphoryl,activ,signal,erk12,pathway,mapk,inhibitor,s6,p38,s6k1,s6k2,erk,erk2,rapamycin,akt,insulin,pi3k,pkc,mitogenactiv
hsa04350	50	Topic4	9.1238e-06	transcript,promot,bind,activ,gene,cyclin,factor,e2f,repress,site,p107,cycl,e2f4,element,sp1,regul,complex,p130,cmyc,region
hsa04350	50	Topic15	1.49379e-05	mutat,gene,patient,famili,syndrom,chromosom,delet,genet,identifi,case,caus,diseas,report,or,region,sequenc,phenotyp,analysi,affect,exon
hsa04350	50	Topic14	2.00929e-05	cancer,tumor,express,cell,carcinoma,gene,breast,id4,line,tissu,methyl,prostat,lung,human,correl,invas,normal,malign,tumour,metastasi
hsa04350	50	Topic35	0.000182729	rat,renal,diabet,kidney,fibrosi,express,tgfbeta1,group,liver,injuri,mrna,ctgf,mesangi,collagen,bmp7,uuo,inject,cerebr,glomerular,interstiti
hsa04350	50	Topic20	0.00020464	matrix,collagen,growth,fibroblast,tgfbeta1,decorin,syndecan4,tgfbeta,skin,wound,tissu,extracellular,tgfbeta2,tsp2,tgfbeta3,transform,proteoglycan,scar,factor,actin
hsa04360	50	Topic46	1.95811e-36	express,axon,develop,cell,neuron,guidanc,role,function,migrat,receptor,neural,pattern,mice,signal,system,suggest,regul,not,slit2,embryon
hsa04360	50	Topic32	1.51715e-09	gtpase,rac1,adhes,phosphoryl,rho,tyrosin,kinas,activ,cdc42,actin,migrat,rhoa,regul,rac,format,src,integrin,fyn,focal,cytoskeleton
hsa04360	50	Topic16	5.71723e-08	cancer,express,tumor,cell,gene,carcinoma,breast,lung,patient,tissu,metastasi,line,invas,methyl,normal,p,associ,detect,human,correl
hsa04360	50	Topic34	9.02237e-07	semaphorin,plexin,sema3a,axon,sema3f,growth,plexinb1,cone,sema,guidanc,receptor,collaps,neuron,sema4d,neuropilin1,b1,sema7a,sema5a,class,sema3b
hsa04360	50	Topic49	4.23496e-05	cell,activ,express,protein,inhibit,regul,signal,or,increas,induc,role,kinas,not,effect,pathway,receptor,function,suggest,factor,studi
hsa04360	50	Topic3	0.000548689	receptor,ephrin,ligand,eph,tyrosin,epha2,ephb2,kinas,ephrinb2,ephrinb1,epha4,ephb1,epha3,ephb6,ephrina1,ephb4,ephb3,ephb,epha8,ephrinb
hsa04360	50	Topic41	0.000548689	rock,smooth,muscl,rock1,rhoa,arteri,rock2,rho,contract,myosin,vascular,contractil,pulmonari,hypertens,rat,y27632,rhokinas,pdgf,rhoassoci,ang
hsa04370	25	Topic8	1.34459e-19	activ,kinas,p38,transcript,phosphoryl,nuclear,mapk,protein,factor,regul,signal,cell,p38alpha,nfat,gene,express,pathway,mitogenactiv,induc,inhibit
hsa04370	25	Topic18	1.0507e-18	kinas,activ,phosphoryl,signal,cell,protein,pkc,tyrosin,pathway,inhibit,3kinas,stimul,gamma,inhibitor,c,receptor,or,pi3k,erk12,not
hsa04370	25	Topic7	3.09023e-08	cell,t,mice,sphk1,sphingosin,macrophag,express,lymphocyt,activ,immun,inflammatori,product,cytokin,respons,sphk2,neutrophil,p110delta,b,signal,role
hsa04370	25	Topic2	4.94258e-08	cell,express,cancer,tumor,growth,human,activ,line,protein,level,prolifer,receptor,inhibit,apoptosi,increas,target,induc,effect,studi,inhibitor
hsa04370	25	Topic14	2.60579e-07	rac1,cell,adhes,activ,paxillin,actin,rac2,gtpase,focal,cdc42,rho,rac,regul,vinexin,pp125fak,integrin,migrat,rac3,protein,signal
hsa04370	25	Topic19	5.02664e-06	phospholipas,pla2,a2,acid,activ,pld1,spla2,cpla2,releas,group,platelet,pld,arachidon,aa,enzym,venom,cytosol,inhibit,pld2,phospholipid
hsa04370	25	Topic22	0.000103567	endotheli,express,increas,rat,group,vegf,effect,level,after,vascular,studi,p,control,or,compar,protein,activ,day,1,oxid
hsa04380	25	Topic2	3.28009e-19	nfkappab,activ,kinas,signal,b,tak1,tnf,factor,pathway,ikk,necrosi,traf6,tnfalpha,ikappab,tumor,nuclear,traf2,ikappabalpha,nfkappa,relb
hsa04380	25	Topic23	1.87503e-18	kinas,tyrosin,cell,signal,activ,phosphoryl,protein,receptor,pi3k,3kinas,b,src,syk,slp76,btk,t,phosphatas,gab2,pathway,domain
hsa04380	25	Topic7	2.21176e-18	cell,t,mice,express,cytokin,macrophag,immun,respons,inflammatori,ifngamma,tnfalpha,induc,monocyt,product,inflamm,lymphocyt,il10,antigen,role,dendrit
hsa04380	25	Topic10	7.72336e-13	kinas,activ,phosphoryl,p38,mapk,protein,jnk,signal,pathway,mitogenactiv,inhibit,erk12,cjun,inhibitor,erk,jnk1,p38alpha,akt,map,apoptosi
hsa04380	25	Topic9	4.20756e-10	cell,express,activ,effect,increas,inhibit,level,induc,growth,gene,human,or,protein,mrna,regul,studi,signal,factor,tgfbeta,not
hsa04380	25	Topic15	4.24299e-09	rat,neuron,after,brain,effect,increas,cfos,express,receptor,fosb,induc,inject,cntf,day,spinal,cortex,injuri,nerv,imidazolin,cerebr
hsa04380	25	Topic17	7.1126e-05	patient,p,group,level,control,after,treatment,studi,increas,day,compar,serum,or,higher,concentr,measur,diseas,signific,effect,blood
hsa04380	25	Topic13	0.000199834	oxidas,nadph,p47phox,ros,p67phox,p40phox,superoxid,oxygen,p22phox,nox1,neutrophil,activ,oxid,gp91phox,product,reactiv,cytosol,speci,generat,o2
hsa04380	25	Topic14	0.000201937	ifn,virus,interferon,stat1,infect,signal,stat2,ifngamma,ifnalpha,viral,socs3,socs1,type,antivir,ifnar1,rna,stat3,ddx3,jak1,rig
hsa04380	25	Topic5	0.00054146	mutat,gene,polymorph,patient,associ,diseas,allel,genotyp,genet,studi,risk,famili,dj1,variant,caus,popul,or,analysi,individu,p
hsa04380	25	Topic12	0.000924175	bone,osteoclast,rankl,opg,resorpt,cathepsin,k,osteoblast,osteoclastogenesi,arthriti,format,marrow,rank,osteoprotegerin,trap,nfatc1,ligand,synovi,joint,chondrocyt
hsa04510	50	Topic27	1.44962e-18	actin,rac1,gtpase,rho,activ,rhoa,cdc42,rac,cytoskeleton,exchang,migrat,pak1,regul,rac2,vav2,zyxin,pak4,cytoskelet,gef,format
hsa04510	50	Topic47	2.45781e-17	express,tumor,cancer,cell,carcinoma,patient,correl,p,tissu,case,breast,or,invas,tumour,studi,associ,normal,malign,detect,level
hsa04510	50	Topic30	5.1225e-16	cell,express,activ,protein,regul,not,signal,or,role,increas,inhibit,function,induc,suggest,effect,receptor,studi,pathway,mechan,level
hsa04510	50	Topic36	5.91864e-16	kinas,activ,phosphoryl,erk,mapk,pathway,erk12,jnk,p38,cjun,mitogenactiv,inhibitor,ras,signal,map,raf1,jnk1,protein,akt,cascad
hsa04510	50	Topic49	5.91864e-16	alpha,laminin,beta,chain,integrin,membran,basement,alpha5,1,gamma,subunit,5,2,alpha1,3,6,4,antibodi,peptid,alpha4
hsa04510	50	Topic12	3.03438e-12	endotheli,growth,vegf,factor,vascular,angiogenesi,vegfc,pdgf,receptor,plateletderiv,vessel,lymphat,vegfd,tsp1,vegfr3,vegfr2,vegfb,angiogen,plgf,pdgfb
hsa04510	50	Topic50	7.48248e-11	mutat,gene,patient,syndrom,famili,caus,phenotyp,diseas,genet,identifi,exon,or,analysi,type,clinic,delet,sever,report,associ,disord
hsa04510	50	Topic21	1.24181e-10	cancer,cell,tumor,breast,growth,inhibit,invas,line,prostat,human,pten,effect,apoptosi,colon,resist,target,carcinoma,treatment,inhibitor,mammari
hsa04510	50	Topic25	1.2758e-05	phosphoryl,tyrosin,kinas,src,receptor,signal,egf,egfr,crkl,sh3,grb2,crk,adaptor,domain,associ,sh2,protein,factor,p130cas,epiderm
hsa04510	50	Topic33	1.84681e-05	level,increas,after,rat,group,express,p,effect,or,day,control,compar,mrna,studi,1,concentr,decreas,chang,not,differ
hsa04510	50	Topic46	7.70695e-05	collagen,type,matrix,fibroblast,extracellular,wound,tenascin,tissu,col5a1,skin,ed,fibril,ecm,col1a1,heal,fibronectin,procollagen,col1a2,tenascinc,connect
hsa04510	50	Topic40	0.000128328	patient,clinic,diseas,or,studi,treatment,year,evalu,test,health,assess,rate,method,outcom,score,case,therapi,predict,who,more
hsa04510	50	Topic31	0.000225901	myosin,smooth,muscl,phosphoryl,kinas,light,chain,contract,phosphatas,mlck,rock,vascular,mypt1,inhibitor,inhibit,pp1,contractil,arteri,ca2,regulatori
hsa04510	50	Topic35	0.000564239	apoptosi,oxid,bcl2,death,mitochondri,stress,apoptot,protect,gpx1,synthas,p66shc,bad,caspas,oxygen,ros,nitric,glutathion,mitochondria,cleavag,gsk3
hsa04510	50	Topic42	0.000564239	integrin,adhes,cell,focal,fibronectin,migrat,fak,vinculin,len,paxillin,beta1,talin,attach,matrix,spread,beta4,surfac,adher,pp125fak,antibodi
hsa04512	25	Topic13	6.76129e-36	integrin,laminin,alpha,beta,chain,adhes,cell,1,subunit,basement,alpha1,alpha5,membran,collagen,beta1,5,3,alpha3,antibodi,2
hsa04512	25	Topic2	8.28165e-12	express,collagen,develop,cell,matrix,tissu,extracellular,neuron,protein,mice,mous,tenascin,day,adult,role,reelin,embryo,bone,distribut,pattern
hsa04512	25	Topic20	2.16643e-07	mutat,gene,patient,syndrom,famili,caus,collagen,phenotyp,type,diseas,exon,clinic,case,identifi,analysi,genet,disord,autosom,delet,abnorm
hsa04512	25	Topic12	1.13552e-06	express,tumor,cancer,cell,carcinoma,prostat,breast,invas,gene,tissu,line,psca,metastasi,cd44,tumour,malign,rhamm,normal,associ,correl
hsa04512	25	Topic8	2.00929e-05	polymorph,associ,gene,genotyp,allel,risk,genet,studi,popul,snps,variant,control,p,variat,haplotyp,frequenc,subject,snp,suscept,or
hsa04512	25	Topic24	6.93713e-05	muscl,muscular,agrin,skelet,dystrophi,achr,dystroglycan,neuromuscular,congenit,dystrophin,cmd,betadystroglycan,myoblast,junction,myotub,cluster,alpha7,postsynapt,synapt,fiber
hsa04512	25	Topic16	0.00020464	platelet,gpib,vwf,glycoprotein,gp,aggreg,willebrand,von,gcp2,gpvi,ib,antibodi,receptor,collagen,chemokin,gpix,gpiibiiia,alpha,neutrophil,flow
hsa04512	25	Topic25	0.000395778	cell,t,express,lymphocyt,adhes,virus,antibodi,immun,infect,antigen,vla4,marrow,molecul,mab,respons,monocyt,cd4,vaccin,cd8,hematopoiet
hsa04512	25	Topic10	0.000424414	cell,express,activ,increas,mice,effect,inhibit,induc,protein,or,role,growth,regul,level,mrna,human,cultur,receptor,mechan,signal
hsa04512	25	Topic19	0.000424414	bind,protein,domain,interact,site,structur,activ,peptid,complex,cell,function,residu,specif,form,sequenc,or,acid,receptor,amino,suggest
hsa04514	25	Topic24	3.95806e-16	cell,t,express,cd4,cd8,activ,respons,immun,lymphocyt,b,tcell,molecul,cytokin,costimulatori,antigen,ligand,induc,ifngamma,cd28,stimul
hsa04514	25	Topic9	9.47744e-14	adhes,endotheli,cell,express,icam1,molecul,vascular,leukocyt,neutrophil,platelet,vcam1,pselectin,eselectin,molecule1,integrin,monocyt,activ,inflammatori,pecam1,migrat
hsa04514	25	Topic5	1.14379e-09	junction,tight,claudin,epitheli,cell,express,protein,barrier,permeabl,claudin1,paracellular,renal,claudin4,tj,epithelium,kidney,occludin,intestin,claudin3,claudin2
hsa04514	25	Topic25	1.14379e-09	mice,transplant,reject,transgen,graft,allograft,model,surviv,recipi,vivo,wildtyp,inject,antibodi,mous,acut,wt,effect,develop,donor,treatment
hsa04514	25	Topic8	2.67077e-09	allel,associ,polymorph,gene,patient,hla,haplotyp,genotyp,risk,p,suscept,popul,frequenc,genet,control,diseas,type,studi,snps,ra
hsa04514	25	Topic20	2.22708e-07	neuron,axon,express,cell,molecul,adhes,develop,neural,brain,nervous,nerv,myelin,l1,synapt,neurit,mice,synaps,system,neurofascin,protein
hsa04514	25	Topic11	2.67272e-07	cell,express,cd34,bone,stem,progenitor,differenti,marrow,cultur,cd133,hematopoiet,notch1,marker,notch,matur,mesenchym,myeloma,popul,develop,bm
hsa04514	25	Topic21	9.87568e-07	patient,p,level,group,age,diseas,serum,higher,blood,control,clinic,sampl,correl,n,solubl,compar,increas,studi,or,mean
hsa04514	25	Topic23	1.49386e-06	cell,integrin,kinas,tyrosin,protein,domain,adhes,signal,activ,interact,phosphoryl,receptor,alpha,bind,regul,membran,beta,cytoplasm,actin,cellcel
hsa04514	25	Topic12	1.28793e-05	virus,infect,cell,entri,receptor,macrophag,viral,nectin1,hiv1,bind,glycoprotein,poliovirus,sialoadhesin,sialic,gd,replic,herp,dcsign,mediat,cd155
hsa04514	25	Topic10	0.000205264	nk,class,cell,mhc,hlag,molecul,hlae,cd6,killer,hla,receptor,express,ligand,natur,dnam1,cytotox,hlac,peptid,cd48,cd226
hsa04520	50	Topic6	1.18271e-11	junction,adhes,cellcel,cell,ecadherin,zo1,epitheli,alphacatenin,nectin,cadherin,adheren,tight,molecul,p120ctn,afadin,betacatenin,catenin,aj,local,format
hsa04520	50	Topic8	5.40945e-11	activ,cell,protein,signal,express,inhibit,kinas,phosphoryl,regul,effect,increas,induc,not,pathway,or,factor,growth,role,inhibitor,suggest
hsa04520	50	Topic4	6.68065e-08	actin,wave2,cell,format,wave1,vinculin,wasp,cytoskeleton,filament,irsp53,adhes,complex,arp23,syndrom,migrat,wiskottaldrich,motil,polymer,cytoskelet,nwasp
hsa04520	50	Topic43	5.0637e-07	cancer,express,tumor,carcinoma,breast,cell,invas,ecadherin,prostat,correl,case,tissu,lung,malign,metastasi,line,normal,human,p,overexpress
hsa04520	50	Topic48	0.000326431	associ,polymorph,diabet,risk,gene,genotyp,allel,2,tcf7l2,variant,studi,p,type,control,popul,or,snps,genet,ci,factor
hsa04520	50	Topic22	0.000377846	express,cell,mice,protein,develop,gene,mrna,role,differenti,level,tissu,function,regul,suggest,studi,mous,normal,not,increas,human
hsa04520	50	Topic7	0.000515391	betacatenin,wnt,lef1,transcript,nlk,signal,nuclear,pathway,tcf4,wntbetacatenin,apc,chondrocyt,enhanc,factor,tcf,canon,kaiso,nemolik,tcf7,colon
hsa04520	50	Topic32	0.000592011	protein,bind,domain,interact,activ,function,structur,complex,site,region,human,residu,cell,identifi,not,acid,or,membran,contain,suggest
hsa04530	50	Topic18	3.57762e-43	junction,tight,cell,epitheli,protein,express,zo1,barrier,occludin,claudin,tj,permeabl,polar,claudin1,zo2,paracellular,tjs,intestin,apic,local
hsa04530	50	Topic13	1.74379e-10	express,cancer,tumor,cell,carcinoma,breast,normal,tissu,invas,lung,gene,ovarian,line,studi,tumour,human,case,correl,protein,pten
hsa04530	50	Topic45	8.42486e-08	pkc,kinas,c,alpha,beta,gamma,isoform,pkcdelta,epsilon,protein,delta,pkcepsilon,pkcalpha,pkczeta,transloc,eta,phosphoryl,pkcbeta,zeta,inhibitor
hsa04530	50	Topic43	1.34302e-07	muscl,myosin,skelet,myhc,isoform,fiber,express,heavi,chain,smooth,fast,fibr,type,cardiac,iia,nonmuscl,slow,alphaactinin,myoblast,contractil
hsa04530	50	Topic5	0.000549354	akt2,akt1,akt,akt3,phosphatas,plant,pp2a,subunit,arabidopsi,2a,root,isoform,pi3k,rapamycin,mtor,catalyt,pp2ac,dephosphoryl,ppp2r1a,leav
hsa04530	50	Topic30	0.000549354	actin,endotheli,migrat,rhoa,cdc42,adhes,cortactin,cytoskeleton,rac1,gtpase,rho,filament,format,integrin,motil,cytoskelet,vegf,factin,angiogenesi,betaactin
hsa04530	50	Topic3	0.000726736	t,cell,immun,lymphocyt,nk,41bb,cd8,mice,respons,antigen,cd226,inflammatori,cd4,pkctheta,antibodi,tcell,molecul,cytokin,autoimmun,ligand
hsa04540	50	Topic39	5.99102e-09	mutat,kras,hras,nras,patient,ras,pdgfra,braf,oncogen,gist,fusion,gene,kit,melanoma,tumor,imatinib,case,detect,codon,leukemia
hsa04540	50	Topic38	1.82133e-08	kinas,activ,phosphoryl,signal,pathway,mapk,protein,cell,inhibit,inhibitor,erk12,erk5,tyrosin,mitogenactiv,growth,erk,map,regul,factor,egf
hsa04540	50	Topic40	8.05849e-06	beta,alpha,g,plc,1,phospholipas,c,gamma,subunit,plcbeta,q,2,11,isoform,3,plcbeta1,gprotein,cbeta,stimul,isozym
hsa04540	50	Topic17	9.43246e-06	receptor,antagonist,agonist,dopamin,effect,5ht2a,5ht2c,d2,d1,5ht,rat,serotonin,select,activ,not,5ht2b,or,increas,studi,respons
hsa04540	50	Topic16	7.00839e-05	growth,pdgf,endotheli,vascular,factor,muscl,plateletderiv,smooth,pdgfb,vegf,arteri,prolifer,rat,pdgfrbeta,chain,pdgfd,angiogenesi,tgfbeta,vessel,fibroblast
hsa04610	50	Topic3	1.29889e-31	patient,level,group,plasma,p,activ,after,or,studi,concentr,increas,control,not,compar,differ,diseas,signific,measur,higher,1
hsa04610	50	Topic31	8.9463e-16	polymorph,risk,associ,gene,genotyp,allel,studi,or,factor,control,95,popul,ci,p,frequenc,variant,diseas,genet,level,patient
hsa04610	50	Topic17	7.40678e-14	complement,c3,factor,c4bp,pathway,convertas,compon,deposit,activ,c4,c4b,c3b,c5,h,classic,b,altern,serum,immun,cofactor
hsa04610	50	Topic10	4.04355e-13	protein,bind,activ,domain,structur,interact,residu,site,complex,or,human,form,not,acid,inhibit,peptid,function,studi,mutant,inhibitor
hsa04610	50	Topic32	3.61142e-10	factor,coagul,activ,plasma,tfpi,tf,thrombin,tissu,pathway,fxii,anticoagul,inhibitor,xi,fvii,generat,clot,prothrombin,blood,xii,time
hsa04610	50	Topic23	5.05185e-09	treatment,c1inh,inhibitor,patient,bleed,factor,fviii,therapi,clinic,c1,rfviia,angioedema,hemophilia,fondaparinux,defici,review,coagul,drug,trial,efficaci
hsa04610	50	Topic19	8.95305e-09	mutat,gene,defici,patient,famili,delet,protein,exon,factor,phenotyp,type,identifi,caus,genet,analysi,sequenc,associ,heterozyg,allel,novel
hsa04610	50	Topic34	1.06085e-07	cell,express,activ,protein,human,mice,or,not,increas,role,studi,receptor,effect,inhibit,regul,level,suggest,mrna,induc,tissu
hsa04610	50	Topic25	7.48016e-06	platelet,heparin,thrombin,fibrinogen,fxiii,atiii,antithrombin,sulfat,gamma,fibrin,xiii,inhibit,hcii,effect,clot,anticoagul,aggreg,coagul,dermatan,cofactor
hsa04610	50	Topic14	4.14971e-05	rat,receptor,1,effect,synthas,increas,prostacyclin,b,arteri,or,pulmonari,hypertens,inhibit,injuri,endothelin,after,antagonist,min,kallikrein,pressur
hsa04610	50	Topic9	6.6466e-05	mbl,lectin,proteas,complement,masp2,c1r,serin,c1s,masp1,activ,pathway,c1,masp,mannosebind,c1q,mbl2,immun,masp3,complex,mblassoci
hsa04610	50	Topic46	0.000511128	c5a,c3a,neutrophil,receptor,c3ar,c5ar,anaphylatoxin,complement,leukocyt,asthma,c5,inflammatori,respons,airway,mast,inflamm,il6,lung,allerg,challeng
hsa04610	50	Topic50	0.000511128	amd,cfh,macular,agerel,degener,complement,h,y402h,f13b,eye,exud,sampl,tpox,loci,choroid,visual,loc387715,str,neovascular,fesfp
hsa04612	50	Topic41	3.88363e-19	cell,nk,receptor,kir,killer,express,inhibitori,natur,ligand,activ,immunoglobulinlik,molecul,function,cd94,class,kir3dl1,iglik,cytotox,kir2dl4,human
hsa04612	50	Topic49	1.79759e-15	allel,associ,patient,gene,polymorph,hla,genotyp,frequenc,haplotyp,or,studi,control,p,popul,type,risk,suscept,diseas,group,differ
hsa04612	50	Topic25	5.09434e-06	class,mhc,peptid,antigen,molecul,hla,tap,tap1,tapasin,hlae,transport,present,cell,surfac,process,complex,histocompat,epitop,chain,tap2
hsa04612	50	Topic8	7.76137e-06	transplant,donor,reject,recipi,acut,leukemia,graft,marrow,stem,mismatch,allograft,hematopoiet,bone,gvhd,match,surviv,outcom,allogen,unrel,agvhd
hsa04612	50	Topic23	8.64282e-06	t,cell,cd4,cd8,immun,lymphocyt,respons,tcell,ifngamma,cytokin,antigen,patient,peripher,blood,vaccin,b7h4,il2,tcr,product,ctl
hsa04612	50	Topic35	0.000117881	transcript,promot,gene,bind,factor,complex,ciita,regul,repress,activ,mhc,class,interact,element,histon,dna,nfi,protein,site,box
hsa04612	50	Topic21	0.000520142	shock,heat,protein,hsp90,hsp70,hsc70,hsp702,hsp72,90,chaperon,hsp,stress,70,72,degre,hsp701,heatshock,hspa1a,apg2,induct
hsa04612	50	Topic15	0.000552531	gene,sequenc,region,human,encod,identifi,novel,clone,analysi,express,exon,cdna,chromosom,amino,genom,protein,acid,famili,mous,character
hsa04614	25	Topic22	1.60703e-11	rat,after,increas,group,level,p,control,effect,diabet,treatment,day,decreas,or,chang,compar,week,3,10,studi,signific
hsa04614	25	Topic15	2.85398e-09	angiotensin,ang,receptor,ace,ace2,effect,increas,pressur,renal,rat,renin,system,hypertens,blood,enzym,activ,1,arteri,antagonist,cardiac
hsa04614	25	Topic5	3.12154e-05	activ,bind,enzym,acid,structur,residu,protein,substrat,domain,site,amino,specif,form,inhibitor,function,studi,molecular,inhibit,interact,complex
hsa04614	25	Topic12	3.20948e-05	receptor,at1,at2,subtyp,bind,sarscov,angiotensin,ace2,adren,antagonist,viral,angii,2,sodium,infect,spike,densiti,s,coronavirus,sar
hsa04614	25	Topic3	0.000222569	patient,polymorph,associ,gene,risk,ace,genotyp,hypertens,or,allel,p,system,enzym,studi,diseas,genet,cancer,blood,pressur,arb
hsa04614	25	Topic4	0.00031766	aminopeptidas,irap,plap,pregnanc,glut4,placent,leucin,oxytocinas,placenta,serum,vesicl,glucos,cap,traffick,insulinregul,peptid,matern,adipocyt,plasma,vasopressin
hsa04620	25	Topic19	3.86427e-24	nfkappab,activ,kinas,signal,tak1,ikk,b,factor,traf6,pathway,protein,phosphoryl,ikappab,ikappabalpha,nuclear,nfkappa,ubiquitin,interact,complex,il1
hsa04620	25	Topic2	7.46025e-17	kinas,activ,p38,phosphoryl,mapk,protein,jnk,mitogenactiv,cjun,pathway,signal,map,jnk1,erk,p38alpha,inhibitor,inhibit,erk12,mek1,jnk2
hsa04620	25	Topic9	2.43931e-16	tlr4,receptor,tlr2,tolllik,respons,immun,innat,signal,tlr,myd88,activ,infect,lps,tlrs,macrophag,tlr9,tlr7,bacteri,tlr3,tlr5
hsa04620	25	Topic14	3.25402e-11	ifn,virus,interferon,infect,irf3,viral,ifnalpha,irf7,ifnbeta,stat1,type,antivir,respons,replic,tbk1,ifnar1,factor,regulatori,induct,gene
hsa04620	25	Topic15	1.63256e-10	cell,t,chemokin,mice,immun,ifngamma,lymphocyt,express,cd4,cd80,cxcl10,dc,cytokin,cxcr3,respons,dcs,cxcl9,cd86,b,product
hsa04620	25	Topic8	3.76451e-10	polymorph,associ,gene,genotyp,allel,risk,patient,variant,genet,diseas,snps,p,suscept,studi,or,control,95,sle,il12b,haplotyp
hsa04620	25	Topic24	1.05735e-06	cell,express,activ,protein,regul,not,gene,or,role,effect,increas,inhibit,induc,signal,transcript,function,level,human,factor,promot
hsa04620	25	Topic18	1.09664e-05	patient,level,group,p,treatment,after,or,increas,serum,control,compar,studi,day,1,2,effect,higher,correl,mrna,express
hsa04620	25	Topic5	1.86132e-05	tnfalpha,cytokin,il6,inflammatori,il8,lps,product,il1,epitheli,express,cd14,monocyt,neutrophil,macrophag,lbp,beta,releas,necrosi,inflamm,lung
hsa04621	10	Topic7	5.64796e-20	immun,caspase1,infect,cell,activ,t,nod2,macrophag,nod1,innat,inflammasom,receptor,respons,mice,cytokin,cd200,host,asc,bacteri,induc
hsa04621	10	Topic2	6.7193e-18	nfkappab,activ,kinas,tak1,b,signal,nuclear,ikk,ikappabalpha,ikappab,pathway,traf6,transcript,phosphoryl,degrad,nfkappa,inhibit,ubiquitin,kappa,regul
hsa04621	10	Topic4	2.78644e-17	il6,chemokin,tnfalpha,il8,cytokin,neutrophil,inflammatori,macrophag,express,il1,mice,mcp1,level,cell,beta,inflamm,oxid,rant,monocyt,product
hsa04621	10	Topic5	2.2519e-07	kinas,activ,phosphoryl,p38,mapk,p38alpha,jnk,signal,jnk1,mitogenactiv,cjun,inhibit,pathway,jnk2,erk12,protein,regul,cell,isoform,inhibitor
hsa04621	10	Topic9	2.96375e-05	cell,apoptosi,inhibitor,inhibit,cancer,hsp90,express,activ,induc,growth,hdgf,xiap,death,caspas,tumor,p53,apoptot,effect,heat,ciap2
hsa04621	10	Topic3	0.000617696	cancer,tumor,express,gastric,epha2,carcinoma,breast,pepsinogen,tissu,patient,cell,lymphoma,p,prostat,methyl,malign,pylori,gene,mrna,case
hsa04621	10	Topic10	0.00492776	patient,group,prolidas,day,clinic,treatment,cardin,predict,abc,after,chondroitinas,syndrom,valu,measur,p,dlk,collagen,year,week,sulfat
hsa04622	25	Topic22	1.83868e-36	virus,infect,ifn,interferon,viral,rig,irf3,rna,respons,antivir,activ,irf7,gene,immun,isg15,mda5,protein,cell,innat,ifnbeta
hsa04622	25	Topic8	7.72162e-14	signal,traf2,activ,nfkappab,factor,traf6,domain,protein,tnf,receptor,tradd,necrosi,traf3,lmp1,tumor,traf,interact,recruit,ubiquitin,receptorassoci
hsa04622	25	Topic12	1.20323e-10	apoptosi,cell,death,caspas,fadd,caspase8,activ,apoptot,induc,caspase10,bcl2,trail,pathway,inhibitor,mitochondri,caspase3,fas,sensit,8,signal
hsa04622	25	Topic18	1.50946e-09	nfkappab,activ,b,kinas,ikk,ikappabalpha,phosphoryl,kappa,ikappab,nuclear,degrad,nfkappa,transcript,inhibit,ikappabbeta,factor,inhibitor,alpha,gene,p65
hsa04622	25	Topic21	7.97984e-09	kinas,activ,phosphoryl,protein,p38,mapk,jnk,cell,signal,cjun,p38alpha,inhibit,jnk1,pathway,mitogenactiv,regul,jnk2,isoform,stress,respons
hsa04622	25	Topic25	3.47251e-08	cell,express,t,cytokin,tnfalpha,il8,product,mrna,level,induc,increas,il6,inflammatori,stimul,endotheli,mice,effect,chemokin,human,immun
hsa04622	25	Topic23	0.000109872	injuri,mice,rat,after,liver,increas,h,oxid,cardiac,heart,protect,ischemia,renal,level,cardiomyocyt,cerebr,microm,day,decreas,follow
hsa04622	25	Topic5	0.000450223	patient,group,treatment,p,interferon,therapi,clinic,chronic,ifnalpha,rate,studi,hepat,week,interferonalpha,c,differ,month,treat,dose,year
hsa04623	50	Topic15	7.97997e-08	subunit,rna,polymeras,rpb5,yeast,pol,pomb,interact,rmp,rpb8,eukaryot,rpb6,cerevisia,transcript,assembl,schizosaccharomyc,hbx,saccharomyc,orc,complex
hsa04623	50	Topic18	7.97997e-08	virus,infect,irf3,ifn,interferon,activ,irf7,viral,respons,rig,immun,ifnbeta,gene,induct,antivir,type,signal,tbk1,regulatori,induc
hsa04623	50	Topic42	7.26886e-06	nfkappab,activ,kinas,phosphoryl,ikk,ikappabalpha,nuclear,ikappab,signal,pathway,inhibitor,inhibit,degrad,protein,induc,ikappabbeta,complex,factor,ikk2,apoptosi
hsa04623	50	Topic31	2.86879e-05	cytokin,il1,tnfalpha,beta,il6,product,lps,il8,inflammatori,macrophag,effect,proinflammatori,inflamm,inhibit,il1beta,monocyt,lung,necrosi,cox2,stimul
hsa04623	50	Topic29	0.000758429	patient,treatment,interferon,ifnalpha,therapi,hepat,interferonalpha,week,month,respons,chronic,c,treat,effect,alpha,combin,studi,dose,efficaci,hcv
hsa04630	50	Topic10	4.31459e-35	cell,t,mice,immun,respons,cytokin,il2,cd4,ifngamma,lymphocyt,il15,b,express,il12,tcell,product,cd8,receptor,nk,il21
hsa04630	50	Topic47	2.91097e-33	activ,signal,phosphoryl,kinas,tyrosin,stat3,receptor,protein,pathway,inhibit,jak2,cell,socs3,cytokin,transduc,socs1,stat1,stat,induc,shp1
hsa04630	50	Topic48	4.15926e-12	cell,progenitor,gmcsf,factor,marrow,myeloid,gcsf,bone,hematopoiet,il3,receptor,colonystimul,leukemia,tpo,epo,cd34,stem,epor,granulocyt,platelet
hsa04630	50	Topic13	3.80763e-09	associ,polymorph,gene,genotyp,allel,studi,variant,risk,p,genet,or,suscept,diseas,snps,patient,control,haplotyp,95,popul,ci
hsa04630	50	Topic40	8.78615e-08	ifn,interferon,infect,ifnalpha,virus,hepat,type,antivir,viral,hcv,stat1,stat2,respons,ifnbeta,il28b,ifngamma,ifnar1,il29,c,alpha
hsa04630	50	Topic30	1.76715e-07	cell,express,activ,protein,regul,effect,increas,role,not,induc,gene,human,or,inhibit,level,signal,mice,studi,respons,suggest
hsa04630	50	Topic44	8.92036e-06	leptin,insulin,diabet,glucos,receptor,obes,crf2,islet,metabol,crf,rat,adipocyt,bodi,adipos,crf1,resist,mass,adiponectin,fat,2
hsa04630	50	Topic42	3.85125e-05	cytokin,il10,tnfalpha,inflammatori,il22,il6,il20,skin,macrophag,il19,monocyt,product,keratinocyt,ifngamma,proinflammatori,lps,chemokin,inflamm,necrosi,receptor
hsa04630	50	Topic32	0.000102564	increas,group,level,day,p,after,effect,rat,mice,mrna,h,decreas,or,control,express,concentr,1,treatment,compar,liver
hsa04630	50	Topic11	0.000206014	il4,il13,asthma,eosinophil,airway,il5,tslp,allerg,lung,il9,receptor,cytokin,th2,stat6,inflamm,ige,asthmat,atop,mast,alpha
hsa04630	50	Topic43	0.000555806	ra,arthriti,rheumatoid,renal,synovi,iron,epo,erythropoietin,mesangi,anemia,rhuepo,hb,joint,autoantibodi,oa,glomerular,gdl,sf,anaemia,kidney
hsa04640	25	Topic22	3.93547e-39	cell,t,cd4,cd8,immun,respons,lymphocyt,mice,dendrit,dc,tcell,il7,subset,express,dcs,peripher,blood,cytokin,antigen,infect
hsa04640	25	Topic23	3.96087e-36	cell,progenitor,cd34,marrow,bone,stem,hematopoiet,factor,gcsf,cultur,tpo,differenti,epo,scf,gmcsf,growth,megakaryocyt,il3,colonystimul,granulocyt
hsa04640	25	Topic3	7.44514e-23	patient,p,level,group,or,after,control,increas,studi,compar,treatment,day,signific,1,higher,differ,clinic,diseas,effect,correl
hsa04640	25	Topic12	5.32722e-15	il6,il1,tnfalpha,cytokin,macrophag,product,alpha,beta,csf1,stimul,inflammatori,lps,interleukin1,factor,necrosi,receptor,il1beta,effect,monocyt,mrna
hsa04640	25	Topic1	3.64038e-14	cell,b,leukemia,lymphoma,express,bcell,case,aml,acut,cd5,myeloid,patient,cd22,cd19,lymphocyt,antibodi,cd20,antigen,cd33,cd38
hsa04640	25	Topic21	7.30342e-08	cd3,gamma,tcr,t,cd1,cd1b,molecul,antigen,class,delta,fc,epsilon,lipid,mhc,present,cd1a,cd1d,complex,glycolipid,chain
hsa04640	25	Topic5	2.98699e-07	integrin,platelet,adhes,endotheli,alpha,beta,gpib,cell,collagen,antibodi,glycoprotein,migrat,molecul,gp,surfac,gpix,vla4,pecam1,fibronectin,inhibit
hsa04640	25	Topic25	6.98078e-05	complement,monocyt,neutrophil,cd59,cd55,express,cr1,cd11b,cd64,mac1,blood,erythrocyt,leukocyt,pmn,membran,cd14,flow,granulocyt,daf,pnh
hsa04640	25	Topic4	0.000361145	cell,activ,express,mice,regul,protein,signal,role,not,receptor,effect,increas,or,inhibit,function,induc,level,suggest,respons,mechan
hsa04640	25	Topic9	0.000914508	il5,receptor,eosinophil,alpha,il4,asthma,ige,airway,lung,allerg,chain,il13,cd23,gmcsf,asthmat,il9,cytokin,atop,il3,relaxin
hsa04650	25	Topic23	2.48996e-30	cell,nk,t,express,receptor,killer,cytotox,natur,molecul,cd8,class,immun,activ,nkg2d,lymphocyt,ligand,kir,human,inhibitori,function
hsa04650	25	Topic21	1.8689e-14	t,signal,tyrosin,cell,activ,phosphoryl,kinas,syk,tcr,lck,shp1,slp76,receptor,lat,src,associ,b,zap70,dap12,vav1
hsa04650	25	Topic10	1.56491e-13	allel,polymorph,gene,associ,genotyp,patient,kir,hla,frequenc,haplotyp,p,popul,studi,control,risk,genet,or,individu,variant,hlab
hsa04650	25	Topic17	4.75381e-13	kinas,activ,phosphoryl,signal,cell,protein,pathway,inhibit,tyrosin,growth,inhibitor,mapk,erk12,factor,erk,induc,stimul,mitogenactiv,p38,pyk2
hsa04650	25	Topic9	8.70581e-09	patient,group,p,level,treatment,after,chronic,control,studi,compar,increas,day,hepat,serum,diseas,higher,effect,or,month,signific
hsa04650	25	Topic1	1.7742e-08	infect,virus,interferon,ifn,ifngamma,viral,type,ifnalpha,stat1,hiv1,ifnar1,respons,immun,host,ifnbeta,ifnar2,antivir,replic,receptor,ifna
hsa04650	25	Topic22	1.17881e-05	adhes,neutrophil,icam1,tnfalpha,cytokin,endotheli,macrophag,inflammatori,monocyt,express,receptor,leukocyt,gmcsf,icam2,product,inflamm,ceacam1,paf,cell,molecul
hsa04650	25	Topic19	3.35392e-05	apoptosi,cell,trail,death,receptor,tumor,fas,apoptot,induc,caspas,ligand,dr5,necrosi,fasl,dr4,resist,line,cancer,bcl2,express
hsa04650	25	Topic16	0.00140907	cell,express,mice,protein,level,activ,increas,role,gene,regul,mrna,function,differenti,not,effect,factor,develop,or,studi,respons
hsa04660	25	Topic25	2.74234e-39	cell,signal,tyrosin,activ,t,kinas,phosphoryl,receptor,tcr,protein,domain,cd3,src,slp76,shp1,grb2,bind,lck,tec,sh2
hsa04660	25	Topic5	4.79311e-29	activ,cell,kinas,protein,inhibit,phosphoryl,signal,express,pathway,regul,inhibitor,effect,induc,increas,not,or,growth,p38,role,mapk
hsa04660	25	Topic14	1.88927e-12	cell,t,cd4,express,respons,mice,immun,cd8,lymphocyt,ifngamma,il2,activ,cytokin,tcell,il4,product,antigen,or,induc,not
hsa04660	25	Topic19	1.97678e-06	nfkappab,b,activ,ikappabalpha,ikk,ikappab,nuclear,degrad,nfkappa,kappa,nik,ikappabbeta,transcript,carma1,tpl2,ikkbeta,complex,fat10,nemo,p65
hsa04660	25	Topic12	2.01181e-06	patient,level,p,group,after,increas,day,or,compar,control,studi,1,serum,2,higher,decreas,concentr,effect,signific,rat
hsa04660	25	Topic7	0.000476431	polymorph,associ,gene,genotyp,patient,allel,diabet,variant,diseas,genet,p,popul,control,fcrl3,snps,studi,suscept,risk,haplotyp,frequenc
hsa04660	25	Topic23	0.00148383	cell,actin,cdc42,migrat,rhoa,rac1,rho,adhes,gtpase,activ,pak4,vav2,exchang,pak1,vav3,regul,guanin,format,plectin,cytoskeleton
hsa04660	25	Topic16	0.00184389	cancer,tumor,mutat,cell,express,carcinoma,breast,gene,kras,pik3ca,melanoma,prostat,oncogen,line,ovarian,p53,tumour,malign,lung,tissu
hsa04662	50	Topic25	2.20543e-14	cell,activ,express,protein,regul,signal,role,or,increas,not,inhibit,induc,effect,respons,function,factor,pathway,mice,gene,growth
hsa04662	50	Topic43	3.87009e-10	tyrosin,phosphoryl,kinas,lyn,syk,signal,receptor,shp1,src,activ,platelet,ship1,phosphatas,mast,2,recruit,sh2,grb2,associ,phospholipas
hsa04662	50	Topic20	6.77483e-08	nfkappab,activ,b,ikappabalpha,ikk,ikappab,kinas,nuclear,tnfalpha,kappa,nfkappa,phosphoryl,inhibitor,degrad,inhibit,ikappabbeta,transcript,lps,factor,induc
hsa04662	50	Topic36	4.99174e-06	b,cell,bcr,signal,antigen,cd72,mice,receptor,lymphocyt,cd22,bcell,btk,cd19,blnk,preb,bam32,slp65,molecul,t,ag
hsa04662	50	Topic15	7.67415e-06	cell,leukemia,bcell,cd79b,lymphocyt,antibodi,cll,lymphoma,cd19,marrow,bone,acut,lymphoblast,chronic,cd22,cd79a,cd5,monoclon,bcll,antigen
hsa04662	50	Topic3	4.23778e-05	kinas,activ,phosphoryl,protein,mapk,pathway,erk,pkc,erk12,inhibitor,p38,inhibit,mitogenactiv,mek1,signal,map,raf1,erk2,rsk2,jnk
hsa04662	50	Topic46	6.76873e-05	rac1,activ,gtpase,rac2,vav2,rac,vav1,exchang,vav3,nucleotid,rho,guanin,vav,rac3,neutrophil,gef,factor,rhoa,cdc42,actin
hsa04662	50	Topic9	0.000517363	lymphoma,bcl10,malt1,malt,bcell,transloc,case,lymphoid,chromosom,api2malt1,larg,card11,rearrang,pylori,dlbcl,mucosaassoci,nfb,fusion,t1118q21q21,diffus
hsa04662	50	Topic12	0.000618722	mutat,gene,kras,braf,associ,cancer,pik3ca,polymorph,nras,tumor,colorect,genotyp,allel,genet,exon,oncogen,carcinoma,patient,studi,or
hsa04664	50	Topic6	5.04874e-11	cell,activ,protein,express,regul,signal,inhibit,or,not,increas,role,kinas,induc,pathway,effect,respons,suggest,studi,function,receptor
hsa04664	50	Topic8	7.80155e-07	phospholipas,pla2,a2,acid,cpla2,releas,spla2,ceramid,cerk,arachidon,enzym,cytosol,aa,group,secretori,phospholipid,ipla2,product,venom,lipid
hsa04664	50	Topic16	7.78915e-06	p38,mapk,kinas,p38alpha,mitogenactiv,phosphoryl,mkk6,mkk3,map,activ,p38delta,p38beta,protein,p38gamma,isoform,stress,sb203580,stressactiv,p38mapk,sb
hsa04664	50	Topic34	4.06597e-05	tyrosin,phosphoryl,t,signal,kinas,cell,receptor,activ,lyn,syk,src,slp76,grb2,lat,platelet,domain,gamma,b,gab2,associ
hsa04664	50	Topic10	6.84075e-05	kinas,jnk,cjun,jnk1,phosphoryl,activ,mek1,jnk2,erk,mkk4,erk2,map,mitogenactiv,jnk3,mkk7,mapk,ntermin,mek2,mek,erk3
hsa04664	50	Topic1	9.33344e-05	cancer,tumor,cell,express,prostat,carcinoma,breast,human,line,invas,kras,tissu,tumour,lung,melanoma,oncogen,colorect,colon,ovarian,growth
hsa04664	50	Topic38	0.000521025	pi3k,3kinas,insulin,pdk1,phosphatidylinositol,p85,p110delta,phosphoryl,phosphoinositid,pi,kinas,pkb,akt,subunit,glucos,pi3kgamma,alpha,catalyt,gamma,isoform
hsa04666	50	Topic13	1.70712e-19	cell,activ,protein,kinas,express,signal,regul,inhibit,not,or,phosphoryl,induc,increas,role,pathway,effect,function,growth,respons,factor
hsa04666	50	Topic35	1.08345e-09	actin,complex,arp23,wasp,filament,cytoskeleton,format,cell,wave2,migrat,motil,polymer,regul,protein,factin,wave1,wiskottaldrich,syndrom,dynam,lamellipodia
hsa04666	50	Topic37	3.18067e-07	tyrosin,phosphoryl,signal,src,kinas,lyn,cell,activ,receptor,syk,associ,t,sh2,crkl,domain,hck,lat,adaptor,crkii,crk
hsa04666	50	Topic15	3.84799e-05	cancer,tumor,cell,express,breast,carcinoma,mutat,human,prostat,invas,pik3ca,line,gene,tissu,lung,overexpress,colon,target,malign,surviv
hsa04666	50	Topic40	7.0727e-05	pkc,c,kinas,pld1,pld2,pld,marck,pkcdelta,delta,pkcalpha,isoform,epsilon,phospholipas,beta,protein,alpha,phosphoryl,transloc,pkcepsilon,phorbol
hsa04666	50	Topic8	0.000532743	gamma,fc,receptor,igg,phagocytosi,cd64,riia,antibodi,neutrophil,ri,immun,riii,riib,human,monocyt,r,mab,phagocyt,bind,ab
hsa04670	50	Topic12	3.37246e-20	junction,tight,claudin,barrier,epitheli,claudin1,protein,express,permeabl,paracellular,occludin,claudin4,tj,claudin2,claudin5,zo1,claudin3,tjs,epithelium,local
hsa04670	50	Topic24	2.55028e-09	cancer,express,tumor,cell,breast,carcinoma,invas,line,tissu,metastasi,lung,gene,correl,colorect,ovarian,pik3ca,klf6,protein,human,normal
hsa04670	50	Topic16	8.10103e-08	activ,gtpase,rac1,rhoa,rho,cdc42,vav2,vav3,ras,vav1,rac,exchang,rac2,rap1a,rap1,guanin,vav,nucleotid,rap1b,small
hsa04670	50	Topic36	8.10103e-08	oxidas,nadph,p47phox,p67phox,ros,activ,nox1,superoxid,product,p40phox,p22phox,oxygen,gp91phox,neutrophil,oxid,speci,generat,reactiv,cytosol,o2
hsa04670	50	Topic4	8.49439e-08	rat,group,after,increas,express,mrna,effect,day,level,1,decreas,diabet,control,h,injuri,tgfbeta1,treatment,lung,reduc,week
hsa04670	50	Topic2	1.06468e-07	kinas,phosphoryl,activ,tyrosin,signal,p38,protein,inhibit,pi3k,inhibitor,mapk,3kinas,pathway,p38alpha,pyk2,receptor,induc,mitogenactiv,2,stimul
hsa04670	50	Topic30	1.26254e-07	adhes,neutrophil,molecul,endotheli,icam1,express,cell,leukocyt,pecam1,vcam1,monocyt,integrin,molecule1,migrat,tnfalpha,lfa1,cd11a,antibodi,surfac,cd18
hsa04670	50	Topic41	8.35187e-06	prostat,express,case,cell,carcinoma,stain,amacr,cd99,posit,tumor,thyroid,immunohistochem,marker,renal,lymphoma,tissu,differenti,antibodi,studi,racemas
hsa04670	50	Topic46	7.26619e-05	cell,express,activ,protein,regul,or,role,increas,not,effect,inhibit,function,induc,human,signal,studi,suggest,respons,level,mechan
hsa04670	50	Topic34	7.28594e-05	cell,cxcr4,bone,marrow,sdf1,progenitor,thy1,hematopoiet,cd34,stem,myeloid,stromal,bm,blood,leukemia,chemokin,mobil,aml,cxcl12,cellderiv
hsa04670	50	Topic1	0.000196236	adhes,actin,focal,integrin,cell,fak,paxillin,vinculin,migrat,cytoskeleton,p130cas,tyrosin,pp125fak,alphaactinin4,phosphoryl,spread,cytoskelet,filament,associ,motil
hsa04670	50	Topic50	0.000543418	adhes,ecadherin,betacatenin,junction,alphacatenin,cellcel,jam,cadherin,p120,molecul,p120ctn,catenin,afadin,adheren,aj,nectin,p120catenin,contact,complex,ncadherin
hsa04672	25	Topic4	2.21424e-24	cell,t,mice,express,respons,activ,cd8,immun,cd4,induc,lymphocyt,molecul,ico,cd28,product,or,not,costimulatori,cd80,tcell
hsa04672	25	Topic2	1.15815e-12	patient,p,level,group,or,studi,clinic,serum,control,diseas,correl,age,who,subject,differ,sever,compar,signific,2,year
hsa04672	25	Topic10	5.14636e-08	chemokin,cell,express,intestin,ccr9,iga,ccr10,skin,receptor,mucos,pigr,t,lymphocyt,small,ccl27,ccl25,epitheli,ccl28,migrat,home
hsa04672	25	Topic23	5.4514e-07	allel,associ,polymorph,hla,patient,gene,genotyp,haplotyp,frequenc,popul,p,control,class,suscept,or,genet,studi,type,diseas,risk
hsa04672	25	Topic13	5.34728e-06	express,effect,level,cytokin,mrna,increas,il6,group,il10,cell,induc,after,mice,concentr,tnfalpha,stimul,activ,or,day,respons
hsa04672	25	Topic25	6.44978e-05	activ,cell,signal,pathway,kinas,induc,inhibit,nfkappab,protein,regul,express,nik,phosphoryl,apoptosi,promot,role,factor,transcript,inhibitor,mechan
hsa04672	25	Topic5	0.000200634	bind,domain,activ,protein,structur,interact,complex,peptid,human,c1r,residu,affin,complement,not,proteas,form,function,or,site,acid
hsa04672	25	Topic14	0.000480363	b,baff,cell,baffr,taci,bcell,bcma,april,receptor,blys,factor,tnf,matur,surviv,ligand,autoimmun,express,sle,activ,famili
hsa04672	25	Topic21	0.000480363	transplant,reject,graft,allograft,recipi,surviv,donor,heart,cardiac,nod,kidney,after,il1f6,diabet,renal,rat,pig,stem,blockad,csa
hsa04710	25	Topic17	7.87624e-14	clock,circadian,express,gene,rhythm,per2,per1,bmal1,scn,rhythmic,oscil,phase,period,light,suprachiasmat,nucleus,mrna,not,rat,mice
hsa04710	25	Topic20	1.35648e-05	sleep,gene,associ,polymorph,circadian,per3,disord,patient,genotyp,npas2,studi,clock,allel,p,sampl,risk,signific,syndrom,snps,or
hsa04710	25	Topic8	0.000375601	ubiquitin,ligas,protein,cul1,complex,e3,scf,skp1,fbox,rbx1,degrad,cullin,nedd8,substrat,assembl,bind,yeast,neddyl,betatrcp,nrf2
hsa04720	50	Topic35	5.09801e-15	activ,kinas,phosphoryl,protein,cell,signal,pathway,inhibit,inhibitor,not,regul,induc,stimul,mapk,or,erk12,erk,increas,factor,effect
hsa04720	50	Topic29	3.65046e-08	neuron,immunoreact,distribut,express,dendrit,nucleus,purkinj,layer,label,cerebellar,cortex,axon,rat,local,plcbeta4,cerebellum,cell,brain,region,synaps
hsa04720	50	Topic22	6.53174e-08	pkc,beta,alpha,g,gamma,c,plc,1,phospholipas,isoform,plcbeta,receptor,activ,kinas,stimul,signal,membran,2,subunit,delta
hsa04720	50	Topic30	7.43477e-07	receptor,glutam,mglur1,mglur5,metabotrop,antagonist,mglur,behavior,group,rat,effect,dopamin,agonist,pain,withdraw,neuron,cocain,modul,ethanol,synapt
hsa04720	50	Topic34	7.51448e-06	receptor,subunit,nmda,neuron,ampa,nr2b,nr1,glur1,nr2a,glutam,glur2,nmethyldaspart,synapt,nr2c,nmdar,synaps,current,plastic,channel,express
hsa04720	50	Topic37	0.000172449	mutat,braf,kras,tumor,melanoma,cancer,nras,gene,detect,thyroid,ras,colorect,patient,case,oncogen,codon,carcinoma,primari,analysi,egfr
hsa04720	50	Topic49	0.000512237	rsk2,rsk1,s6,channel,ribosom,rsk,sk,rsk4,rsk3,pkac,k,p90,pka,s6k1,subunit,ca2activ,prkx,current,pdk1,serinethreonin
hsa04720	50	Topic26	0.0008717	hippocamp,memori,camkii,camkiialpha,hippocampus,p300,rat,ca1,after,ischemia,learn,neuron,brain,ltp,seizur,cerebr,condit,longterm,synapt,ischem
hsa04721	25	Topic18	1.86637e-28	vesicl,synapt,releas,protein,snare,fusion,exocytosi,nsf,membran,bind,synaptotagmin,syntaxin,munc181,alphasnap,ca2,complex,presynapt,munc131,activ,neurotransmitt
hsa04721	25	Topic2	6.18279e-14	atpas,subunit,vacuolar,hatpas,proton,pump,osteoclast,ph,membran,renal,acid,kidney,h,vacuolartyp,collectrin,transport,cell,apic,acidif,bone
hsa04721	25	Topic24	7.87772e-13	neuron,glutam,transport,vesicular,vglut2,vglut1,termin,cell,express,vglut3,rat,glutamaterg,nerv,cholinerg,immunoreact,axon,synapt,vacht,synaps,contain
hsa04721	25	Topic3	2.14339e-11	dynamin,endocytosi,mitochondri,membran,protein,cell,vesicl,fission,dynaminlik,dnm1,gtpase,mutant,peroxisom,endocyt,golgi,dlp1,clathrinco,actin,format,microtubul
hsa04721	25	Topic23	7.46568e-06	syntaxin,membran,protein,snap25,cell,rab3a,insulin,snare,granul,plasma,1a,exocytosi,secret,vamp2,vesicl,islet,apic,rab3,secretori,3
hsa04721	25	Topic5	6.11657e-05	increas,mice,after,level,protein,rat,express,chang,decreas,mrna,day,complexin,control,effect,brain,synapt,treatment,2,studi,1
hsa04722	25	Topic20	2.17957e-24	nfkappab,activ,b,tnfalpha,inflammatori,macrophag,ikappabalpha,cytokin,lps,immun,signal,kinas,infect,kappa,nuclear,product,necrosi,respons,traf6,irakm
hsa04722	25	Topic23	4.85468e-23	kinas,activ,phosphoryl,mapk,protein,p38,mitogenactiv,jnk,signal,pathway,erk,map,inhibit,erk12,cjun,inhibitor,regul,respons,signalregul,erk5
hsa04722	25	Topic9	1.1161e-20	cell,express,activ,protein,regul,role,signal,increas,mice,effect,not,or,level,inhibit,induc,function,gene,growth,studi,human
hsa04722	25	Topic11	1.13464e-11	rat,effect,increas,group,after,express,p,level,muscl,mrna,cardiac,decreas,heart,day,h,1,treatment,smooth,receptor,angiotensin
hsa04722	25	Topic10	8.33126e-08	apoptosi,death,bcl2,apoptot,bax,cell,oxid,induc,stress,bad,p66shc,ask1,mitochondri,fas,caspas,proapoptot,protect,antiapoptot,oxygen,caspase3
hsa04722	25	Topic7	8.97486e-07	akt,3kinas,pi3k,phosphoryl,kinas,pdk1,akt2,activ,phosphatidylinositol,pi,akt1,akt3,subunit,beta,phosphoinositid,gsk3,p85,isoform,p110delta,foxo3a
hsa04722	25	Topic19	4.69497e-05	tyrosin,phosphoryl,signal,receptor,kinas,activ,domain,growth,sh2,src,grb2,protein,gab1,shp2,adaptor,bind,crkl,crk,associ,factor
hsa04722	25	Topic17	0.000127973	cancer,tumor,mutat,express,carcinoma,kras,braf,lung,gene,patient,p53,melanoma,pik3ca,oncogen,p,tissu,cell,colon,malign,hras
hsa04722	25	Topic16	0.000268875	protein,interact,domain,bind,function,complex,activ,residu,cell,structur,regul,local,site,not,specif,membran,identifi,form,contain,region
hsa04722	25	Topic1	0.00174331	channel,ca2,kv42,synapt,neuron,current,camkii,calcium,k,camkiialpha,gaba,hippocamp,cam,calmodulin,nmda,brain,calciumcalmodulindepend,subunit,rat,receptor
hsa04724	25	Topic23	2.31949e-28	receptor,glutam,mglur,metabotrop,mice,group,effect,antagonist,agonist,neuron,synapt,mglur5,rat,activ,behavior,respons,mglur1,mglur7,modul,inhibit
hsa04724	25	Topic25	1.33855e-27	neuron,cell,express,glutam,immunoreact,rat,distribut,brain,dendrit,cortex,local,termin,synapt,synaps,transport,axon,layer,vglut1,nucleus,purkinj
hsa04724	25	Topic2	5.92165e-23	g,alpha,beta,receptor,cyclas,adenylyl,plc,gamma,signal,grk2,camp,subunit,protein,activ,ac,stimul,1,phospholipas,grk3,isoform
hsa04724	25	Topic21	1.11692e-16	receptor,subunit,nmda,ampa,glutam,kainat,glur2,glur1,glur6,nr1,nr2a,glur4,express,nr2b,nr3a,neuron,nmethyldaspart,glur5,ka2,nmdar1
hsa04724	25	Topic14	2.38635e-12	transport,glutam,acid,amino,pld2,pld1,pld,eaat2,uptak,glt1,eaat4,glial,astrocyt,eaac1,excitatori,system,glutamin,eaat1,eaat3,d
hsa04724	25	Topic18	2.03003e-10	channel,ca2,calcium,current,trpc1,ip3r,ltype,receptor,cav13,k,releas,cav12,inward,inositol,intracellular,cell,inhibit,potenti,subunit,activ
hsa04724	25	Topic11	5.30917e-10	phospholipas,pla2,a2,cpla2,acid,spla2,arachidon,releas,activ,platelet,group,cytosol,venom,ipla2,enzym,phospholipid,product,aa,secretori,calciumindepend
hsa04724	25	Topic1	1.02936e-05	associ,gene,polymorph,allel,genotyp,schizophrenia,genet,patient,popul,studi,snps,variant,p,risk,signific,frequenc,haplotyp,sampl,disord,gnb3
hsa04724	25	Topic7	0.000224417	cell,activ,kinas,protein,phosphoryl,induc,express,pkc,inhibit,increas,signal,inhibitor,regul,effect,pathway,stimul,factor,apoptosi,or,not
hsa04724	25	Topic4	0.000402065	level,p,group,increas,patient,after,mrna,rat,control,express,day,decreas,protein,effect,h,chang,compar,studi,or,measur
hsa04725	50	Topic40	4.69457e-23	channel,current,k,subunit,calcium,ca2,express,inward,potassium,activ,rectifi,ltype,effect,inhibit,potenti,block,function,oocyt,girk,neuron
hsa04725	50	Topic35	2.51075e-11	neuron,cell,express,nerv,brain,cholinerg,distribut,rat,axon,local,immunoreact,nucleus,system,termin,develop,pattern,detect,spinal,fiber,cerebellar
hsa04725	50	Topic48	3.38648e-10	rat,mice,increas,effect,after,brain,express,level,mrna,neuron,induc,behavior,or,not,decreas,chang,treatment,administr,studi,inject
hsa04725	50	Topic7	9.10067e-09	kinas,phosphoryl,activ,protein,inhibitor,signal,tyrosin,mapk,pathway,erk12,3kinas,inhibit,pka,phosphatas,erk,mitogenactiv,mek1,stimul,pp2c,akt
hsa04725	50	Topic12	5.93281e-06	g,alpha,beta,protein,subunit,plc,gamma,1,phospholipas,signal,activ,gprotein,c,plcbeta,gbeta5,receptor,2,stimul,galpha,rgs
hsa04725	50	Topic10	5.06521e-05	mutat,kras,tumor,pik3ca,cancer,hras,nras,ras,melanoma,oncogen,patient,braf,carcinoma,egfr,lung,gene,surviv,exon,p53,pten
hsa04725	50	Topic43	7.25111e-05	pkc,cyclas,adenylyl,ac,c,kinas,pkcalpha,isoform,ac3,camp,pkcbeta,inhibit,transloc,pkcgamma,phorbol,smooth,activ,gamma,pma,type
hsa04725	50	Topic20	0.000541681	t,cell,gamma,delta,pi3k,pi3kgamma,lymphocyt,p110delta,b,immun,neutrophil,antigen,class,9,leukocyt,3kinas,mice,2,blood,cytokin
hsa04725	50	Topic25	0.000541681	nicotin,receptor,acetylcholin,nachr,subunit,alpha7,neuron,chrna4,chrnb2,alpha,beta2,chrna7,alpha4,adnfl,achr,lobe,nocturn,7,frontal,alpha4beta2
hsa04727	25	Topic17	2.41018e-20	gene,associ,alcohol,polymorph,disord,receptor,allel,gaba,genet,gabrb3,epilepsi,studi,haplotyp,chromosom,schizophrenia,synapsin,gabra2,region,depend,linkag
hsa04727	25	Topic13	2.00279e-13	neuron,gaba,receptor,express,subunit,cell,brain,rat,synapt,gabab,gabaerg,mrna,gephyrin,hippocamp,cortex,inhibitori,acid,distribut,protein,immunoreact
hsa04727	25	Topic8	8.68962e-06	channel,ca2,calcium,subunit,current,ltype,muscl,cav13,receptor,activ,ntype,cav12,express,function,pmca4,effect,inhibit,inactiv,skelet,membran
hsa04727	25	Topic16	4.61707e-05	pkc,cyclas,adenylyl,kinas,activ,ac,camp,c,isoform,protein,phosphoryl,stimul,gamma,inhibit,pkcalpha,epsilon,alpha,beta,effect,pkcbeta
hsa04727	25	Topic23	0.000532544	mice,mutant,mous,wildtyp,transgen,knockout,defect,behavior,reduc,role,gene,ac3,phenotyp,defici,function,loss,null,strain,normal,abnorm
hsa04730	50	Topic3	6.53174e-08	phospholipas,pla2,a2,cpla2,acid,spla2,releas,activ,arachidon,group,cytosol,enzym,aa,venom,phospholipid,product,ipla2,secretori,inhibitor,calciumindepend
hsa04730	50	Topic32	8.29305e-06	receptor,antagonist,effect,glutam,behavior,metabotrop,rat,induc,mice,mglur5,crf,or,not,neuron,mglur1,select,agonist,crf1,increas,administr
hsa04730	50	Topic37	6.66826e-05	purkinj,cerebellar,mice,plcbeta4,cerebellum,delta,gsubstrat,glutam,grid2,mutant,synaps,dendrit,fiber,pcs,2,ltd,mglur1,cf,motor,delta2
hsa04730	50	Topic4	0.000108636	neuron,brain,express,rat,receptor,distribut,immunoreact,cortex,local,region,cerebr,cell,develop,glutam,cortic,adult,hippocampus,level,nucleus,stain
hsa04730	50	Topic43	0.000512237	ca2,ip3r,releas,channel,receptor,calcium,ip3,inositol,ryr1,145trisphosph,type,intracellular,ip3r3,ryanodin,cam,isoform,ryr2,ip3r1,insp3,ryr
hsa04730	50	Topic46	0.00079313	kinas,activ,phosphoryl,erk12,mapk,signal,erk,pathway,inhibitor,mek1,raf1,erk2,protein,inhibit,map,mitogenactiv,p38,induc,ras,signalregul
hsa04742	50	Topic50	5.39036e-08	tast,receptor,sweet,bitter,t1r3,umami,trpm5,mice,respons,prefer,tas2r38,t1r2,tas1r3,percept,sweeten,transduct,bud,prop,differ,human
hsa04742	50	Topic44	6.16761e-05	receptor,neuron,glur4,cell,subunit,immunoreact,distribut,nucleus,ip3r3,type,glutam,synapt,ip3,glur1,ampa,synaps,dendrit,cortex,glur23,antibodi
hsa04742	50	Topic3	0.00048635	channel,ca2,calcium,ntype,current,ca21,trpm5,effect,releas,inactiv,cav22,microm,modul,blocker,subunit,neuron,cation,atp,trpm4,ltype
hsa04744	10	Topic7	2.38331e-12	rod,cone,photoreceptor,retina,retin,rhodopsin,mice,kinas,cell,outer,segment,degener,grk1,recoverin,light,visual,grk7,transducin,rgs91,phototransduct
hsa04744	10	Topic8	4.14978e-06	ca2,cyclas,gcap1,bind,activ,rhodopsin,protein,structur,domain,guanyl,membran,interact,photoreceptor,gcap2,guanylyl,recoverin,peptid,conform,gcap,region
hsa04744	10	Topic5	5.47887e-05	mutat,gene,patient,retin,polymorph,autosom,genet,diseas,famili,exon,sequenc,rp,pigmentosa,recess,analysi,dystrophi,allel,pde6b,intron,associ
hsa04810	25	Topic3	9.94749e-31	activ,cell,rac1,gtpase,protein,membran,rho,rac,cdc42,regul,exchang,actin,domain,adhes,rhoa,migrat,interact,guanin,format,nucleotid
hsa04810	25	Topic24	2.11633e-11	growth,factor,cell,express,fibroblast,endotheli,prolifer,mrna,cultur,pdgf,tissu,receptor,matrix,tgfbeta,human,bfgf,increas,plateletderiv,angiogenesi,vegf
hsa04810	25	Topic1	8.10939e-09	actin,filament,arp23,profilin,complex,polymer,wave2,wasp,gelsolin,cytoskeleton,dyrk1a,wave1,factin,tbeta4,syndrom,nwasp,wnk1,nucleat,motil,wiskottaldrich
hsa04810	25	Topic6	1.10695e-07	cancer,express,tumor,carcinoma,patient,cell,p,prostat,breast,gene,tissu,correl,invas,tumour,normal,level,line,colorect,gastric,kras
hsa04810	25	Topic14	4.86149e-07	muscl,myosin,smooth,phosphoryl,light,chain,vascular,contract,rock,arteri,kinas,mlck,phosphatas,contractil,endotheli,mypt1,rat,pp1,rhoa,ang
hsa04810	25	Topic16	2.03567e-06	activ,cell,kinas,protein,regul,signal,express,inhibit,phosphoryl,pathway,increas,induc,role,or,effect,not,inhibitor,respons,function,mechan
hsa04810	25	Topic9	6.6929e-06	mice,express,develop,cell,gene,signal,embryon,mous,role,embryo,function,mutant,defect,differenti,regul,pattern,earli,fgf8,transgen,requir
hsa04810	25	Topic12	7.58135e-06	group,after,patient,p,level,increas,treatment,or,day,effect,control,time,studi,compar,week,2,decreas,1,dose,h
hsa04910	50	Topic35	2.31629e-50	activ,kinas,phosphoryl,cell,protein,signal,inhibit,pathway,inhibitor,mapk,stimul,not,or,erk,akt,growth,effect,induc,3kinas,pi3k
hsa04910	50	Topic49	1.57518e-27	insulin,glucos,muscl,irs1,glycogen,skelet,increas,diabet,metabol,activ,mice,irs2,glut4,resist,ampk,liver,effect,receptor,uptak,insulinstimul
hsa04910	50	Topic41	3.89037e-11	tyrosin,signal,receptor,phosphoryl,grb2,crkl,domain,sh2,socs1,socs3,crk,sh3,ship1,shc,cytokin,src,crkii,cbl,ror1,associ
hsa04910	50	Topic48	8.52931e-08	mtor,rapamycin,phosphoryl,s6,protein,4ebp1,s6k1,rheb,signal,synthesi,ribosom,translat,tsc2,mammalian,target,s6k2,mtorc1,complex,amino,p70s6k
hsa04910	50	Topic3	4.87605e-05	cell,express,activ,protein,regul,role,or,function,not,increas,signal,mice,level,gene,suggest,inhibit,pathway,studi,human,effect
hsa04910	50	Topic24	0.000151023	cancer,tumor,express,cell,breast,patient,carcinoma,line,gene,lung,tissu,human,detect,ovarian,malign,normal,invas,p,mage1,studi
hsa04910	50	Topic22	0.000235504	transcript,promot,gene,factor,element,bind,complex,paf1,repress,foxo1a,region,nuclear,site,respons,pepck,elk1,histon,rna,polymeras,requir
hsa04910	50	Topic44	0.000364512	associ,polymorph,diabet,gene,p,genotyp,studi,risk,genet,allel,type,variant,patient,2,subject,or,control,signific,popul,snps
hsa04910	50	Topic8	0.0007343	inhibitor,phosphorylas,glycogen,ptp1b,compound,b,phb,phosphatas,potent,inhibit,amp,tyrosin,gp,lar,muscl,enzym,select,alloster,aggreg,potenc
hsa04912	50	Topic44	1.42848e-39	activ,kinas,phosphoryl,cell,protein,p38,mapk,pathway,signal,inhibit,jnk,induc,mitogenactiv,regul,or,not,cjun,inhibitor,map,respons
hsa04912	50	Topic41	8.45981e-07	phospholipas,pla2,a2,acid,cpla2,spla2,releas,group,cox2,arachidon,activ,enzym,cytosol,ipla2,platelet,venom,phospholipid,aa,secretori,inhibitor
hsa04912	50	Topic28	8.27488e-06	gnrh,hormon,pituitari,fsh,receptor,lh,gonadotropinreleas,beta,gonadotropin,gnrhr,male,glycoprotein,reproduct,femal,subunit,ovarian,lhbeta,antagonist,fshbeta,secret
hsa04912	50	Topic15	0.000545997	cell,express,activ,increas,protein,or,not,level,effect,mice,regul,role,studi,mrna,induc,signal,inhibit,suggest,respons,gene
hsa04912	50	Topic48	0.000936539	neuron,brain,camkii,cortex,synapt,camkiialpha,rat,dendrit,hippocampus,hippocamp,behavior,cerebellum,plcbeta4,kinas,glutam,purkinj,cerebellar,area,dopamin,cortic
hsa04914	25	Topic16	4.31491e-10	mutat,braf,kras,pik3ca,melanoma,cancer,tumor,colorect,egfr,gene,exon,patient,pten,ras,pathway,crc,oncogen,codon,tumour,alter
hsa04914	25	Topic1	4.6978e-09	activ,cell,kinas,phosphoryl,protein,signal,inhibit,pathway,regul,express,growth,effect,increas,inhibitor,or,induc,role,stimul,factor,not
hsa04914	25	Topic21	1.72041e-08	cyclin,cell,cycl,phase,b1,kinas,activ,arrest,a1,cdc25a,regul,phosphoryl,cdc25c,plk1,cdk2,cdc25b,g2m,express,inhibit,phosphatas
hsa04914	25	Topic12	2.95772e-07	camp,cyclas,adenylyl,ac,pde3a,cardiac,express,phosphodiesteras,increas,aldh3a1,heart,ac3,cyclic,activ,rat,mice,inhibit,type,pde,platelet
hsa04914	25	Topic10	5.78445e-06	inhibitor,receptor,lpa,acid,select,drug,compound,lpa1,inhibit,potent,target,treatment,nicotin,develop,novel,new,design,therapeut,model,lysophosphatid
hsa04914	25	Topic18	4.12999e-05	cell,express,cancer,tumor,breast,carcinoma,line,gene,patient,human,tissu,correl,normal,level,analysi,lung,ovarian,overexpress,surviv,invas
hsa04914	25	Topic24	0.00102316	checkpoint,dna,chromosom,mitot,spindl,complex,protein,requir,yeast,cell,bub1,mitosi,kinetochor,mutant,function,replic,interact,mad2,apcc,bub3
hsa04916	25	Topic12	3.80632e-29	wnt,signal,betacatenin,pathway,wnt5a,frizzl,canon,cancer,lef1,wnt3a,wntbetacatenin,receptor,wnt10b,wnt2,fzd7,upregul,tcf4,gastric,wnt5b,noncanon
hsa04916	25	Topic8	1.49779e-19	develop,express,wnt,signal,embryo,neural,embryon,pattern,earli,wnt11,mous,mesenchym,stem,progenitor,stage,format,wnt4,zebrafish,ectoderm,differenti
hsa04916	25	Topic22	1.85172e-10	g,alpha,beta,cyclas,adenylyl,plc,receptor,phospholipas,activ,1,ac,camp,c,stimul,isoform,gamma,protein,subunit,plcbeta,membran
hsa04916	25	Topic11	1.16826e-09	kinas,phosphoryl,activ,mapk,protein,pathway,inhibitor,inhibit,erk,p38,erk12,mitogenactiv,signal,raf1,mek1,pka,erk2,map,ras,mek2
hsa04916	25	Topic14	4.15351e-09	cell,express,activ,role,protein,or,regul,signal,induc,gene,factor,increas,level,not,studi,human,suggest,differenti,pathway,effect
hsa04916	25	Topic1	0.000190642	melanocyt,melanoma,mitf,tyrosinas,mc1r,pigment,skin,asip,hair,agouti,tyrosinaserel,color,melanin,alphamsh,trp2,tautomeras,tyrp1,melanocortin,coat,black
hsa04916	25	Topic3	0.000194155	renal,1,increas,channel,rat,arteri,vascular,effect,receptor,kallikrein,muscl,heart,cardiac,pressur,smooth,b,calcium,hypertens,inhibit,endothelin
hsa04916	25	Topic23	0.00139068	cancer,tumor,express,mutat,carcinoma,patient,cell,kras,invas,breast,malign,prostat,tissu,lung,normal,colorect,p,tumour,nras,line
hsa04920	50	Topic15	2.20758e-14	associ,polymorph,gene,diabet,p,allel,studi,2,variant,genotyp,type,risk,or,genet,snps,patient,haplotyp,control,subject,popul
hsa04920	50	Topic49	1.37052e-12	adiponectin,insulin,leptin,obes,express,receptor,fat,adipor2,adipor1,adipos,level,tissu,mrna,diabet,metabol,resist,bodi,weight,liver,muscl
hsa04920	50	Topic6	2.01893e-10	cell,activ,express,protein,inhibit,kinas,induc,effect,regul,signal,pathway,not,or,increas,phosphoryl,role,inhibitor,respons,stimul,transcript
hsa04920	50	Topic3	3.02448e-10	rat,level,increas,after,p,group,or,effect,mrna,express,control,decreas,patient,1,studi,not,h,treatment,compar,protein
hsa04920	50	Topic4	5.09127e-09	nfkappab,b,nuclear,ikappabalpha,ikk,activ,kappa,ikappab,ikappabbeta,degrad,nfkappa,p65,alpha,ikkbeta,kinas,rela,ikk2,beta,factor,ikkalpha
hsa04920	50	Topic38	8.83936e-08	acid,fatti,acylcoa,oxid,lipid,mitochondri,synthetas,longchain,metabol,liver,increas,cpt1,carnitin,acc2,peroxisom,enzym,isoform,malonylcoa,activ,muscl
hsa04920	50	Topic2	7.48016e-06	npi,agrp,hypothalam,leptin,receptor,rat,hormon,neuron,neuropeptid,effect,food,intak,pomc,y,hypothalamus,peptid,nucleus,alphamsh,melanocortin,antagonist
hsa04920	50	Topic50	7.48016e-06	insulin,signal,receptor,irs1,tyrosin,phosphoryl,stat3,irs2,socs3,shp2,irs4,kinas,3kinas,substrat,cytokin,ir,jak2,pi,growth,phosphatas
hsa04920	50	Topic34	6.6466e-05	receptor,alpha,acid,gamma,retinoid,retino,beta,rxr,ppar,peroxisom,pparalpha,rar,proliferatoractiv,nuclear,ppargamma,rxrgamma,rarbeta,pgc1,ra,rxralpha
hsa04920	50	Topic47	9.91889e-05	express,cell,mice,gene,role,protein,level,or,not,develop,regul,function,studi,increas,respons,control,differenti,human,suggest,mous
hsa04920	50	Topic18	0.000868727	kinas,ampk,muscl,phosphoryl,pkc,camkk,skelet,lkb1,protein,isoform,ca2,ampactiv,alpha,glycogen,activ,subunit,cam,c,prkag3,beta
hsa04930	25	Topic12	4.64851e-12	express,increas,level,rat,effect,or,group,after,mrna,p,control,1,studi,decreas,protein,activ,compar,h,not,day
hsa04930	25	Topic14	9.15901e-08	patient,associ,gene,polymorph,mutat,allel,variant,diabet,genotyp,genet,studi,p,insulin,or,subject,type,adiponectin,2,risk,level
hsa04930	25	Topic1	3.67917e-06	insulin,irs1,receptor,phosphoryl,glucos,glut4,irs2,signal,3kinas,tyrosin,muscl,igf,ir,irs4,p85,adipocyt,pi,substrat,phosphatidylinositol,growth
hsa04930	25	Topic22	3.67917e-06	channel,neuron,ca2,neurotensin,cav13,releas,ca23,calcium,mice,receptor,synapt,dopamin,presynapt,nt,cav22,ltype,spinal,cav23,hippocamp,rat
hsa04930	25	Topic20	6.49408e-06	glucos,insulin,pancreat,pdx1,betacel,islet,glut2,gene,diabet,secret,glucokinas,mafa,beta,gk,transcript,metabol,hepatocyt,transport,express,mice
hsa04930	25	Topic9	0.000147903	channel,ca2,current,calcium,subunit,inactiv,ttype,cav31,kv15,block,ltype,cav12,effect,microm,inhibit,voltagedepend,ntype,voltag,potenti,ca12
hsa04930	25	Topic21	0.00028512	cell,growth,cancer,mtor,tumor,prolifer,target,pkm2,inhibit,rapamycin,apoptosi,kinas,line,inhibitor,resist,pathway,express,effect,vegf,cycl
hsa04930	25	Topic5	0.000465904	kinas,activ,pkc,phosphoryl,protein,mapk,inhibitor,pkcdelta,pathway,p38,c,signal,inhibit,pkcepsilon,erk12,delta,induc,mitogenactiv,pkczeta,jnk
hsa04930	25	Topic8	0.000781405	cytokin,socs3,signal,socs1,socs2,pi3k,macrophag,mice,pi3kgamma,suppressor,product,soc,p110delta,inflammatori,gh,tnfalpha,il6,inflamm,induc,inhibit
hsa04940	50	Topic39	6.89584e-17	allel,hla,popul,sequenc,type,class,frequenc,hlab,haplotyp,dqb1,differ,dpb1,individu,new,exon,antigen,drb1,locus,polymorph,identifi
hsa04940	50	Topic19	5.0436e-16	associ,polymorph,gene,allel,patient,genotyp,control,studi,or,suscept,risk,p,diseas,frequenc,haplotyp,genet,hla,il12b,95,ci
hsa04940	50	Topic47	4.59632e-12	cell,t,express,respons,mice,activ,immun,lymphocyt,cd4,cd8,molecul,cd80,or,cd28,not,ifngamma,human,tcell,induc,antigen
hsa04940	50	Topic34	6.92236e-09	patient,p,level,or,group,studi,control,compar,differ,higher,not,increas,after,correl,clinic,2,1,diseas,age,signific
hsa04940	50	Topic44	6.2941e-06	diabet,autoantibodi,type,ia2,islet,antibodi,1,gad65,autoimmun,epitop,insulin,patient,acid,iddm,autoantigen,nod,mellitus,glutam,decarboxylas,sera
hsa04940	50	Topic1	2.36426e-05	class,peptid,hlag,molecul,hla,hlae,cell,mhc,express,human,antigen,nk,receptor,surfac,bind,killer,trophoblast,hlaf,hlac,pregnanc
hsa04940	50	Topic29	0.000143077	il1,cytokin,beta,tnfalpha,alpha,effect,il6,product,cell,stimul,increas,necrosi,activ,il10,cultur,inhibit,ifngamma,level,tumor,induc
hsa04950	25	Topic21	1.67269e-10	transcript,bind,promot,gene,activ,site,factor,element,regul,protein,region,sequenc,assay,nuclear,repress,domain,dna,contain,mous,conserv
hsa04950	25	Topic13	2.29223e-08	cell,pancreat,islet,pdx1,endocrin,pax4,differenti,pancrea,insulin,betacel,ngn3,beta,express,transcript,develop,mafa,factor,nkx22,gene,insulinproduc
hsa04950	25	Topic7	1.35288e-07	develop,express,differenti,hes1,cell,neuron,transcript,nkx22,gene,progenitor,embryon,factor,earli,neural,embryo,pax6,endoderm,oligodendrocyt,notch,pattern
hsa04950	25	Topic5	4.17193e-06	insulin,glucos,glucokinas,secret,diabet,glut2,increas,betacel,islet,gk,rat,pancreat,level,liver,metabol,beta,decreas,effect,resist,hepat
hsa04950	25	Topic12	1.46442e-05	mutat,gene,patient,famili,exon,chromosom,caus,diabet,identifi,modi,pklr,clinic,genet,region,novel,character,sever,syndrom,report,analysi
hsa04950	25	Topic10	5.58249e-05	associ,diabet,type,2,polymorph,risk,p,gene,studi,or,variant,allel,subject,popul,snps,genotyp,genet,control,hhex,suscept
hsa04950	25	Topic3	0.000389961	hepatocyt,liver,hnf6,hnf1alpha,nuclear,hnf4,factor,alpha,hnf1,transcript,hepat,gene,hnf4alpha,beta,express,foxa2,promot,biliari,foxa3,hnf3
hsa04960	50	Topic42	6.07221e-06	renal,aldosteron,mineralocorticoid,sgk1,mr,receptor,sodium,kidney,rat,increas,excret,collect,duct,colon,salt,channel,urinari,potassium,diet,chif
hsa04960	50	Topic21	5.73403e-05	insulin,receptor,irs1,glucos,irs2,ir,muscl,phosphoryl,resist,substrat,irs4,tyrosin,3kinas,signal,igf,diabet,metabol,adipocyt,skelet,obes
hsa04960	50	Topic26	0.000234664	cell,activ,protein,kinas,inhibit,express,effect,signal,regul,or,increas,not,phosphoryl,pathway,induc,role,respons,receptor,stimul,suggest
hsa04960	50	Topic4	0.000463437	pi3k,3kinas,p110delta,p85,subunit,phosphoinositid,phosphatidylinositol,ptdin,alpha,isoform,catalyt,gamma,pi,p110,delta,class,wortmannin,p110beta,regulatori,pi3kgamma
hsa04960	50	Topic18	0.000463437	channel,k,sgk1,romk,oocyt,romk1,current,xenopus,ph,kir11,coexpress,inward,renal,membran,gate,transport,conduct,nedd42,ion,wnk4
hsa04960	50	Topic22	0.000463437	enac,channel,epitheli,na,sodium,alphaenac,subunit,beta,gammaenac,alpha,nedd42,liddl,transport,lung,express,amiloridesensit,betaenac,increas,absorpt,gamma
hsa04960	50	Topic37	0.000463437	pkc,c,pkcalpha,kinas,beta,gamma,isoform,transloc,alpha,membran,cytosol,pkcbeta,phorbol,delta,epsilon,protein,rat,pkcgamma,pma,inhibitor
hsa04961	25	Topic17	3.80463e-09	pkc,beta,g,alpha,plc,activ,c,phospholipas,gamma,1,isoform,kinas,protein,stimul,signal,plcbeta,increas,receptor,delta,phosphoryl
hsa04961	25	Topic11	4.40091e-05	polymorph,associ,genotyp,cyp2c19,gene,metabol,risk,allel,or,studi,p,subject,variant,cancer,signific,women,genet,breast,patient,popul
hsa04961	25	Topic14	6.05344e-05	ca2,nakatpas,pump,na,exchang,ncx1,sodium,pmca1,membran,isoform,pmca,calcium,plasma,k,naca2,gamma,ncx,pmca4,subunit,atpas
hsa04961	25	Topic18	0.000568085	renal,rat,increas,kallikrein,p,after,day,diabet,group,excret,kidney,heart,hypertens,reduc,activ,effect,cardiac,decreas,compar,or
hsa04961	25	Topic15	0.000574109	gene,express,human,transcript,sequenc,mous,protein,chromosom,region,clone,cdna,encod,novel,identifi,exon,splice,amino,report,analysi,promot
hsa04962	10	Topic7	4.5767e-06	membran,syntaxin,snare,vesicl,rab5a,endosom,nsf,fusion,traffick,recycl,vamp2,protein,plasma,rab11,receptor,exocytosi,4,glut4,regul,cell
hsa04962	10	Topic1	1.83815e-05	water,aqp2,aqp4,aqp3,express,rat,aquaporin,channel,kidney,renal,mice,brain,duct,collect,membran,mrna,apic,permeabl,aquaporin2,cell
hsa04962	10	Topic8	0.000121521	phosphoryl,creb,dynein,kinas,neuron,microtubul,dynactin,subunit,pka,motor,op18,regul,protein,activ,p150glu,cytoplasm,axon,complex,camp,transport
hsa04962	10	Topic3	0.000503187	receptor,mct4,gpr30,mct1,estrogen,ac3,muscl,cyclas,rat,ac,increas,adenylyl,camp,express,avp,activ,stimul,ca2,v2,transport
hsa04964	10	Topic5	8.35957e-05	nhe3,ca,membran,aqp1,proxim,nbc1,cotransport,cell,anhydras,tubul,express,nah,renal,transport,kidney,water,basolater,apic,hco3,exchang
hsa04964	10	Topic7	0.000186107	dehydrogenas,malat,activ,enzym,pepc,plant,nadpgdh,carboxylas,strain,phosphoenolpyruv,mdh,mitochondri,pfk1,nitrogen,phosphoryl,pfk,atp,6phosphofructokinas,purifi,substrat
hsa04964	10	Topic4	0.000272012	mutat,gene,patient,migrain,atp1a2,famili,cln8,genet,polymorph,hemipleg,clinic,epilepsi,fhm,variant,allel,cacna1a,renal,phenotyp,pign,chromosom
hsa04964	10	Topic9	0.00154005	fatti,transport,pump,nakatpas,acid,sodium,na,uptak,membran,fatp4,gamma,subunit,cell,glutamin,activ,fatp1,fatp,express,protein,sn1
hsa04966	10	Topic1	1.40051e-06	atpas,subunit,vacuolar,hatpas,osteoclast,proton,cell,bone,pump,edem1,activ,ph,acidif,er,bafilomycin,c,h,membran,isoform,a1
hsa04966	10	Topic4	1.80178e-06	cell,membran,ae1,gastric,mice,kae1,hkatpas,exchang,apic,pariet,anion,express,kidney,betasubunit,distal,renal,basolater,mutant,beta,transgen
hsa04970	50	Topic43	4.38096e-10	membran,pump,isoform,transport,exchang,plasma,nakatpas,nkcc1,nhe1,pmca2,ae2,calcium,sodium,pmca1,pmca,pmca4,ph,na,kidney,nah
hsa04970	50	Topic23	1.07932e-07	receptor,antagonist,alpha,agonist,effect,subtyp,respons,rat,contract,muscarin,select,m3,bind,not,5ht1b,alpha1dar,inhibit,affin,5ht,1
hsa04970	50	Topic50	8.13517e-07	beta,alpha,g,plc,1,phospholipas,subunit,c,plcbeta,gamma,signal,receptor,isoform,2,plcbeta1,q,stimul,3,activ,tast
hsa04970	50	Topic10	8.03645e-06	salivari,gland,muc7,statherin,aqp5,mucin,saliva,secret,peptid,oral,parotid,submandibular,histatin,prolinerich,surfac,acinar,human,muc5b,prps,hydroxyapatit
hsa04970	50	Topic47	6.99473e-05	ca2,receptor,calcium,channel,releas,ryr3,ip3r,trpv6,inositol,ip3,type,isoform,intracellular,ryanodin,ryr1,145trisphosph,cam,ryr,trpc7,muscl
hsa04970	50	Topic28	0.000184946	oxid,nitric,endotheli,vascular,cgmp,nnos,cyclas,pkg,sgc,activ,synthas,inhibitor,guanyl,effect,arteri,rat,increas,solubl,ang,hypertens
hsa04970	50	Topic35	0.000247678	protein,bind,domain,interact,activ,structur,complex,residu,site,or,region,form,peptid,acid,function,not,inhibit,amino,studi,suggest
hsa04971	25	Topic6	6.72823e-08	channel,k,current,potassium,trek1,kcnq1,romk,trek2,inward,rectifi,express,activ,kcne2,conduct,cardiac,subunit,ion,irk1,potenti,membran
hsa04971	25	Topic4	9.39139e-08	exchang,transport,membran,cell,pump,hkatpas,slc26a6,nakatpas,cftr,ae2,nhe1,apic,sodium,ph,anion,express,gastric,betasubunit,secret,cl
hsa04971	25	Topic13	3.45575e-07	neuron,brain,mice,camkiialpha,synapt,cortex,rat,kinas,spinal,cerebellar,mrna,camkii,hippocampus,hippocamp,dendrit,receptor,plcbeta4,cerebr,cord,nerv
hsa04971	25	Topic9	7.60684e-07	beta,alpha,g,plc,phospholipas,subunit,1,plcbeta,gamma,c,signal,receptor,stimul,3,plcbeta1,activ,2,q,cbeta,gprotein
hsa04971	25	Topic21	4.95611e-06	receptor,somatostatin,cell,gastric,histamin,sstr2,effect,antagonist,cd48,gastrin,t,secret,cck,inhibit,pituitari,subtyp,rat,respons,nk,acid
hsa04971	25	Topic24	4.95611e-06	cyclas,adenylyl,ac,heart,cardiac,camp,ac3,mice,gsalpha,imprint,type,increas,wt,ca2,isoform,activ,ventricular,cardiomyocyt,myocardi,myocyt
hsa04971	25	Topic25	0.000882858	mlck,muscl,myosin,kinas,receptor,smooth,cam,muscarin,light,m3,chain,contract,ca2,calmodulin,inhibit,phosphoryl,vascular,antagonist,m1,contractil
hsa04972	25	Topic1	6.34622e-09	beta,g,alpha,cyclas,adenylyl,plc,camp,receptor,ac,1,phospholipas,gamma,activ,subunit,signal,stimul,plcbeta,isoform,ac3,c
hsa04972	25	Topic4	1.16971e-07	pancreat,lipas,trypsin,trypsinogen,milk,plrp2,proteas,activ,bile,pancrea,tankyras,fat,inhibitor,cation,human,2,cholesterol,digest,telomer,colipas
hsa04972	25	Topic6	5.71309e-06	ca2,calcium,membran,channel,trpc1,reticulum,ip3r,isoform,plasma,releas,pmca2,pmca1,pmca,intracellular,receptor,serca3,pump,pmca4,atpas,ca2atpas
hsa04972	25	Topic24	3.73993e-05	associ,p,polymorph,risk,studi,tafi,diabet,pasp,variant,patient,genotyp,allel,genet,subject,snps,nos1ap,pulmonari,pressur,fibrinolysi,gene
hsa04972	25	Topic10	4.78592e-05	bind,activ,domain,structur,residu,acid,interact,site,protein,enzym,form,amino,substrat,peptid,specif,mutant,complex,function,sequenc,affin
hsa04972	25	Topic9	4.87229e-05	phospholipas,pla2,a2,cpla2,acid,spla2,activ,releas,arachidon,group,aa,product,ipla2,phospholipid,cytosol,macrophag,fatti,toxin,venom,iia
hsa04972	25	Topic22	4.87229e-05	muscl,cardiac,heart,smooth,ryr2,receptor,muscarin,contract,ventricular,serca1,myocyt,m3,ca2,sr,failur,serca2,skelet,contractil,sarcoplasm,reticulum
hsa04972	25	Topic16	0.00147917	kinas,activ,pkc,phosphoryl,protein,signal,rhoa,rac1,rap1b,pkcalpha,inhibit,pathway,rap1a,inhibitor,induc,gtpase,stimul,ras,c,transloc
hsa04973	10	Topic10	4.48797e-13	glucos,transport,insulin,rat,intestin,sglt1,glut2,fructos,express,glut5,uptak,sglt2,diabet,increas,si,metabol,muscl,cotransport,mrna,liver
hsa04973	10	Topic4	4.5767e-06	beta,plc,activin,nakatpas,subunit,alpha,gamma,receptor,phospholipas,cell,pkc,1,g,c,plcbeta,express,isoform,signal,rat,stimul
hsa04973	10	Topic9	0.00273936	cancer,tumor,express,epha2,pik3ca,cell,prostat,patient,breast,hk2,carcinoma,mutat,p,invas,kallikrein,ovarian,malign,psa,cd74,line
hsa04974	50	Topic9	4.22125e-19	collagen,type,chain,matrix,alpha,fibroblast,tissu,xii,extracellular,fibril,elastin,basement,alpha1,skin,stain,membran,structur,domain,xi,alpha2
hsa04974	50	Topic1	9.87391e-14	mutat,gene,patient,famili,syndrom,caus,type,diseas,phenotyp,genet,exon,identifi,or,analysi,clinic,studi,associ,disord,novel,autosom
hsa04974	50	Topic47	7.03544e-08	ace2,ace,enzym,diabet,prcp,angiotensin,inhibitor,effect,rat,ang,nep,blood,angiotensinconvert,renal,hypertens,bradykinin,inhibit,treatment,pressur,plasma
hsa04974	50	Topic39	1.00889e-07	transport,acid,amino,lat1,uptak,system,intestin,4f2hc,neutral,asct2,lat2,pept1,rbat,membran,chain,substrat,express,oocyt,cell,rat
hsa04974	50	Topic45	0.000275575	activ,enzym,structur,substrat,peptid,acid,residu,carboxypeptidas,form,inhibitor,or,purifi,site,bind,catalyt,inhibit,coli,high,conform,studi
hsa04974	50	Topic29	0.000580382	associ,polymorph,gene,genotyp,allel,studi,risk,genet,control,snps,haplotyp,popul,or,variant,signific,patient,p,95,not,suscept
hsa04974	50	Topic11	0.000623308	promot,transcript,gene,activ,element,bind,factor,methyl,dna,region,site,col1a2,collagen,regul,enhanc,col11a2,sox9,assay,construct,regulatori
hsa04975	50	Topic15	5.56063e-08	mice,liver,increas,hepat,insulin,mrna,express,rat,muscl,diet,metabol,fatti,fat,acid,level,lipid,obes,reduc,decreas,triglycerid
hsa04975	50	Topic47	1.09925e-06	polymorph,associ,gene,allel,genotyp,risk,variant,studi,subject,popul,genet,p,level,lipid,signific,fabp2,snps,frequenc,diseas,differ
hsa04975	50	Topic7	6.36303e-06	inhibitor,inhibit,esteras,compound,microm,potent,ic50,cholesterol,select,inhibitori,deriv,drug,gaba,valu,ceas,constant,chemic,potenc,charg,acetylcholinesteras
hsa04975	50	Topic11	6.36303e-06	lipas,pancreat,activ,gastric,colipas,plrp2,hpl,hydrolysi,lid,digest,inhibit,triglycerid,enzym,bile,hgl,ester,human,pl,lipaserel,triacylglycerol
hsa04975	50	Topic16	6.36303e-06	cholesterol,hdl,apoa,lipoprotein,abca1,srbi,macrophag,efflux,lipid,npc1,receptor,transport,ldl,plasma,apolipoprotein,uptak,scaveng,ester,atherosclerosi,densiti
hsa04975	50	Topic5	0.000473675	acid,fatti,transport,fabp,protein,uptak,lfabp,intestin,fatp1,fatp4,bind,liver,lipid,fatp,membran,acidbind,fa,fatcd36,longchain,ligand
hsa04975	50	Topic17	0.000473675	cholesterol,sterol,abcg8,abcg5,intestin,transport,absorpt,biliari,mice,npc1l1,bile,plant,secret,gallston,liver,cassett,excret,dietari,level,increas
hsa04975	50	Topic28	0.000473675	dgat2,dgat1,dgat,acyltransferas,diacylglycerol,tag,acid,triacylglycerol,enzym,synthesi,gene,lipid,mgat2,encod,catalyz,mgat,phosphatid,seed,fatti,acyl
hsa04975	50	Topic42	0.000769507	activ,phospholipas,cpla2,a2,releas,acid,pla2,arachidon,cytosol,ca2,ipla2,inhibitor,phosphoryl,inhibit,aa,stimul,product,calcium,kinas,increas
hsa04976	50	Topic31	8.31816e-11	polymorph,associ,gene,genotyp,variant,allel,studi,risk,genet,or,subject,p,popul,patient,frequenc,snps,control,haplotyp,differ,factor
hsa04976	50	Topic39	3.70066e-10	transport,uptak,organ,anion,human,rat,substrat,microm,inhibit,cation,express,drug,renal,valu,mediat,studi,kidney,liver,hepat,inhibitor
hsa04976	50	Topic21	6.58244e-08	bile,acid,liver,salt,transport,hepatocyt,bsep,ntcp,cholestasi,canalicular,hepat,rat,export,membran,asbt,biliari,pump,cotransport,taurochol,mdr3
hsa04976	50	Topic8	7.54797e-06	transport,resist,mrp2,multidrug,mrp3,mdr1,mrp4,efflux,drug,pgp,bcrp,abcg2,mrp1,protein,abcc4,pglycoprotein,resistanceassoci,substrat,abc,cancer
hsa04976	50	Topic2	1.84418e-05	protein,bind,activ,domain,interact,structur,residu,or,acid,site,complex,function,not,human,form,enzym,mutant,amino,membran,suggest
hsa04976	50	Topic26	3.05679e-05	nhe3,membran,exchang,transport,apic,kidney,nhe1,nah,proxim,cotransport,basolater,nbc1,ph,intestin,rat,colon,annexin,renal,tubul,na
hsa04976	50	Topic9	3.76636e-05	receptor,fxr,promot,transcript,nuclear,acid,gene,regul,activ,bind,shp,bile,element,repress,factor,cyp7a1,farnesoid,assay,ligand,interact
hsa04976	50	Topic46	6.68938e-05	cholesterol,abcg8,abcg5,mice,sterol,cyp7a1,transport,biliari,bile,diet,increas,absorpt,dietari,hepat,secret,intestin,gallston,level,excret,plasma
hsa04976	50	Topic22	0.000513316	cyclas,adenylyl,ac,camp,cardiac,type,ac3,pka,receptor,kinas,ca2,isoform,heart,stimul,gsalpha,subunit,inhibit,signal,g,ac5
hsa04976	50	Topic15	0.000874597	water,brain,aqp1,aqp8,aqp4,channel,aquaporin,aqp9,neuron,astrocyt,aqp,permeabl,membran,rat,distribut,transport,fluid,local,nervous,central
hsa04977	25	Topic4	1.54092e-06	mutat,thiamin,defici,biotinidas,gene,patient,disord,slc19a2,factor,caus,famili,screen,megaloblast,anemia,trma,syndrom,transport,clinic,diseas,autosom
hsa04977	25	Topic15	0.000202134	protein,bind,domain,interact,membran,structur,residu,ergic53,mutant,site,function,lectin,surfac,form,er,amino,target,complex,sequenc,ctermin
hsa04977	25	Topic13	0.00038302	apoa,lipoprotein,cholesterol,apolipoprotein,apo,hdl,plasma,lipid,apob,level,ldl,b,increas,p,particl,triglycerid,concentr,densiti,dl,studi
hsa04977	25	Topic14	0.000541132	apo,group,rat,level,fat,diet,mrna,insulin,control,intestin,diabet,effect,administr,fed,lipid,acid,feed,p,treat,food
hsa04978	25	Topic16	6.33993e-07	channel,trpm7,trpm6,nakatpas,clc2,sodium,pump,na,current,magnesium,activ,subunit,ion,2,renal,cation,ca2,alpha,mg2,oocyt
hsa04978	25	Topic20	6.13084e-05	iron,transport,dmt1,intestin,transferrin,hephaestin,absorpt,fpn1,metal,ferroportin,duoden,fe,dcytb,ferritin,nramp2,uptak,hfe,defici,express,enterocyt
hsa04978	25	Topic7	0.000797729	exchang,nhe3,transport,slc26a6,apic,intestin,hco3,tubul,cl,proxim,membran,anion,ph,nah,absorpt,clhco3,cftr,dra,kidney,secret
hsa04978	25	Topic6	0.00102884	copper,protein,domain,bind,residu,structur,interact,atp7a,atox1,cu,ctr1,form,affin,site,complex,transport,human,centrin,peptid,atp7b
hsa05010	25	Topic8	5.22438e-16	ad,alzheim,diseas,abeta,app,amyloid,tau,brain,gammasecretas,precursor,ps1,presenilin,ide,fe65,alphasynuclein,neuron,nicastrin,bace1,beta,betaamyloid
hsa05010	25	Topic19	9.34162e-09	ca2,channel,calcium,receptor,beta,g,alpha,plc,releas,ltype,activ,phospholipas,coupl,1,isoform,subunit,current,ryr3,signal,intracellular
hsa05010	25	Topic25	9.34162e-09	mitochondri,complex,subunit,cytochrom,atp,oxidas,oxid,c,synthas,mitochondria,cox,fmo3,reductas,electron,respiratori,msra,mutant,methionin,oxygen,ironsulfur
hsa05010	25	Topic2	6.55024e-05	mutat,gene,patient,famili,caus,syndrom,sdhb,genet,defici,case,identifi,disord,sdhd,phenotyp,novel,clinic,paraganglioma,associ,diseas,report
hsa05010	25	Topic16	0.00167943	apoptosi,cell,death,caspas,apoptot,activ,caspase3,induc,caspase9,fas,ahr,dna,caspase8,bcl2,apaf1,inhibitor,fadd,fragment,cleavag,caspase7
hsa05012	25	Topic2	3.48465e-14	mitochondri,complex,subunit,cytochrom,c,oxidas,cox,respiratori,mitochondria,oxid,electron,nadh,ironsulfur,assembl,c1,reductas,oxidoreductas,heme,bc1,nadhubiquinon
hsa05012	25	Topic15	2.43496e-12	parkin,parkinson,diseas,alphasynuclein,pd,pink1,dj1,uchl1,neuron,synphilin1,ubiquitin,lewi,inclus,aggreg,mitochondri,neurodegen,stress,dopaminerg,bodi,mice
hsa05012	25	Topic18	1.26554e-05	apoptosi,cell,mitochondri,death,activ,apoptot,caspase3,caspas,caspase9,induc,apaf1,ant2,ant1,mitochondria,adenin,inhibitor,proteas,cytochrom,ant,bcl2
hsa05012	25	Topic17	0.000200374	ubiquitin,degrad,enzym,e2,polyubiquitin,akt3,fat10,conjug,proteasom,e1,e3,chain,ubch7,ligas,pfkfb3,akt1,ubiquitinconjug,ube1l,domain,p53
hsa05014	25	Topic19	1.65659e-07	apoptosi,cell,bcl2,death,caspas,apoptot,caspase3,bax,activ,induc,caspase9,protein,bclxl,inhibit,bad,apaf1,cytochrom,daxx,antiapoptot,proapoptot
hsa05014	25	Topic24	5.19288e-07	after,rat,express,increas,level,group,h,day,mrna,decreas,control,p,effect,nnos,injuri,chang,follow,signific,3,studi
hsa05014	25	Topic1	2.88641e-05	neuron,cell,neurofila,nfl,nfm,axon,peripherin,express,ephb2,protein,filament,antibodi,nerv,brain,immunoreact,develop,nfh,intermedi,stain,distribut
hsa05014	25	Topic6	0.000330226	cell,activ,express,protein,regul,signal,not,increas,or,role,function,induc,inhibit,effect,level,suggest,demonstr,growth,studi,mechan
hsa05014	25	Topic10	0.000708927	kinas,activ,p38,phosphoryl,mapk,p38alpha,protein,mitogenactiv,ksr1,signal,pathway,map,ask1,mkk3,inhibit,mirk,erk,mkk6,p38delta,erk3
hsa05014	25	Topic16	0.00103023	cancer,express,tumor,p53,cell,patient,carcinoma,gene,prostat,breast,p,tissu,normal,lung,bcl2,pancreat,protein,colon,gastric,level
hsa05016	50	Topic18	1.87369e-16	complex,mitochondri,subunit,atp,synthas,cytochrom,mitochondria,transport,acid,electron,bile,ironsulfur,bovin,oxidoreductas,c1,respiratori,heart,polypeptid,ntcp,bc1
hsa05016	50	Topic38	2.48325e-06	rna,polymeras,subunit,yeast,transcript,cerevisia,pol,saccharomyc,mutant,rpb4,pomb,rpb1,strain,rpb7,s,elong,eukaryot,rpb3,defect,rpb9
hsa05016	50	Topic29	0.000561528	mica,phylogenet,rpb2,speci,sequenc,class,evolut,rdna,phylogeni,mhc,relationship,clade,h,data,primat,support,ribosom,infer,group,subunit
hsa05020	10	Topic7	3.49593e-08	il1,il6,beta,alpha,cytokin,rant,tnfalpha,inflammatori,chemokin,express,mrna,product,infect,interleukin1,endotheli,necrosi,macrophag,releas,il8,concentr
hsa05020	10	Topic4	2.90898e-06	cell,t,notch1,fl,notch,ligand,mice,nk,immun,flt3,bone,marrow,lymphocyt,prolifer,dendrit,progenitor,dcs,tcell,dc,cytokin
hsa05020	10	Topic6	3.42247e-05	mutat,polymorph,gene,patient,col2a1,cblc,allel,diseas,genotyp,associ,chondrocyt,defici,complement,risk,genet,cartilag,case,abnorm,defect,c6
hsa05020	10	Topic1	0.000244315	bind,domain,protein,interact,synaptotagmin,prion,hsp90,residu,structur,sti1,c5a,complex,ca2,prpc,mutant,peptid,function,prp,membran,region
hsa05020	10	Topic10	0.000350964	mice,autophagi,sod1,stress,neuron,apoptosi,atg7,er,mitochondri,protein,death,bax,rat,grp78,activ,oxid,mutant,superoxid,al,mitochondria
hsa05020	10	Topic9	0.000362646	patient,p,group,stage,cervic,ib2,carcinoma,cancer,node,surviv,therapi,surgeri,chemotherapi,lymph,rate,after,clinic,who,treatment,year
hsa05020	10	Topic8	0.00142968	rat,receptor,trh,neuron,express,hormon,brain,ncam,mrna,laminin,pituitari,trhr,thyrotropinreleas,neural,cortex,hippocamp,intern,hippocampus,adhes,day
hsa05020	10	Topic3	0.00170813	cancer,cell,express,tumor,cks1,znf217,breast,apoptosi,p53,gene,skp2,protein,carcinoma,ovarian,p27kip1,cycl,bax,line,epitheli,bcl2
hsa05020	10	Topic5	0.00261397	kinas,activ,phosphoryl,signal,inhibitor,erk12,mapk,mek1,pathway,protein,erk,inhibit,cell,pka,fyn,mitogenactiv,erk2,map,mek2,growth
hsa05100	25	Topic21	2.39749e-11	actin,complex,arp23,cortactin,wasp,format,wave2,filament,polymer,cytoskeleton,wave1,wiskottaldrich,syndrom,nwasp,lamellipodia,factin,gammaactin,requir,nucleat,local
hsa05100	25	Topic1	1.79043e-10	cancer,express,tumor,prostat,carcinoma,mutat,breast,pik3ca,invas,fusion,patient,gene,cell,correl,tissu,p,ecadherin,case,metastasi,tumour
hsa05100	25	Topic7	1.46101e-06	phosphoryl,kinas,tyrosin,activ,signal,protein,src,receptor,crk,crkl,gab1,growth,pathway,stimul,p130cas,adaptor,csrc,factor,crkii,associ
hsa05100	25	Topic14	0.000131802	cell,express,protein,activ,regul,role,signal,function,increas,not,inhibit,effect,induc,or,suggest,human,growth,level,mechan,factor
hsa05100	25	Topic4	0.000161229	group,after,express,increas,p,rat,effect,day,level,h,mrna,decreas,control,1,treatment,2,chang,3,studi,10
hsa05100	25	Topic15	0.000513316	adhes,integrin,focal,paxillin,fak,ilk,fibronectin,cell,vinculin,pp125fak,beta1,platelet,collagen,matrix,spread,fn,alpha,beta,migrat,kinas
hsa05100	25	Topic5	0.000874597	rac1,activ,cdc42,gtpase,rho,rhoa,rac,dock180,fgd1,exchang,rhog,guanin,nucleotid,gef,membran,migrat,regul,small,elmo1,phagocytosi
hsa05110	25	Topic22	4.6074e-21	atpas,subunit,vacuolar,proton,hatpas,pump,osteoclast,ph,membran,h,cell,apic,acidif,isoform,acid,transport,vacuolartyp,bone,vacuol,bafilomycin
hsa05110	25	Topic15	0.000164415	activ,phosphoryl,kinas,signal,tyrosin,ac3,receptor,plc,ac,phospholipas,ca2,gamma,platelet,camp,2,1,cyclas,pathway,stimul,inhibit
hsa05120	25	Topic11	7.81828e-11	atpas,subunit,vacuolar,brf1,proton,osteoclast,hatpas,pump,pol,ph,membran,bone,transcript,rna,yeast,transport,tfiiib,polymeras,tbp,isoform
hsa05120	25	Topic22	6.427e-08	nfkappab,activ,kinas,ikappabalpha,transcript,ikk,nuclear,ikappab,factor,phosphoryl,nik,brd7,b,inhibitor,tnfalpha,inhibit,ikk2,ikkbeta,p65,gene
hsa05120	25	Topic5	2.9986e-05	kinas,p38,activ,mapk,phosphoryl,jnk,cjun,mitogenactiv,jnk1,p38alpha,protein,jnk2,map,jnk3,pathway,ntermin,isoform,erk,inhibitor,erk12
hsa05120	25	Topic18	6.62436e-05	growth,egfr,hbegf,epiderm,factor,adam10,egf,receptor,inhibitor,shed,adam,metalloproteinas,adam17,matrix,epitheli,ligand,metalloproteas,wound,heparinbind,tace
hsa05120	25	Topic3	0.000170781	rac1,pak1,git1,cdc42,adhes,gtpase,actin,activ,cytohesin1,kinas,rac,rho,migrat,regul,cell,rhoa,pak,integrin,arf,p21activ
hsa05120	25	Topic4	0.000246519	cell,express,activ,regul,protein,role,signal,increas,or,not,effect,induc,human,studi,respons,function,level,mice,inhibit,pathway
hsa05120	25	Topic25	0.000785121	phosphoryl,kinas,tyrosin,activ,lyn,src,cpi17,shp2,pkc,csrc,phosphatas,signal,phospholipas,plc,csk,smooth,gamma,inhibit,muscl,ca2
hsa05120	25	Topic2	0.000865674	il8,chemokin,neutrophil,cxcr2,receptor,inflammatori,rant,cxcr1,infect,macrophag,nod1,product,cytokin,epitheli,inflamm,human,secret,monocyt,groalpha,cxc
hsa05130	25	Topic21	8.67524e-10	actin,arp23,activ,rho,rhoa,complex,cell,cdc42,regul,wasp,gtpase,filament,rock,cortactin,format,gefh1,cytoskeleton,kinas,polymer,rac1
hsa05130	25	Topic4	1.16554e-06	phosphoryl,kinas,signal,activ,tyrosin,fyn,receptor,ezrin,src,pathway,sh2,adhes,interact,domain,mapk,erk,p38,nck2,mediat,nck1
hsa05130	25	Topic2	5.50255e-05	group,increas,rock,express,muscl,after,level,smooth,mrna,rat,day,p,rock1,effect,1,week,diabet,h,control,arteri
hsa05130	25	Topic12	6.33452e-05	tlr4,lps,cd14,md2,receptor,tolllik,cytokin,tlr5,macrophag,respons,immun,flagellin,tlr2,activ,infect,inflammatori,product,bacteri,il8,monocyt
hsa05131	25	Topic21	3.45537e-11	cell,activ,express,protein,inhibit,or,induc,regul,signal,increas,not,role,effect,pathway,respons,human,apoptosi,level,suggest,factor
hsa05131	25	Topic17	4.70118e-09	nfkappab,activ,ikappabalpha,b,nuclear,ikk,ikappab,kinas,tnfalpha,nfkappa,ikappabbeta,transcript,kappa,phosphoryl,degrad,alpha,inhibit,rela,necrosi,p65
hsa05131	25	Topic18	4.46262e-06	kinas,p38,phosphoryl,mapk,jnk,activ,jnk1,p38alpha,jnk2,cjun,map,jnk3,mitogenactiv,isoform,ntermin,p38delta,erk3,p38beta,protein,inhibitor
hsa05131	25	Topic19	7.26886e-06	actin,arp23,complex,wasp,wave2,filament,format,cell,polymer,cortactin,syndrom,wiskottaldrich,nwasp,wave1,cytoskeleton,protrus,regul,migrat,protein,nucleat
hsa05131	25	Topic10	1.86831e-05	protein,activ,bind,interact,domain,function,complex,structur,cell,not,site,regul,or,identifi,suggest,role,form,specif,studi,requir
hsa05131	25	Topic12	0.00016523	adhes,cell,rac1,integrin,migrat,dock180,rac,vinculin,gtpase,endotheli,rhog,focal,cdc42,fibronectin,rho,exchang,elmo1,icam1,vla5,spread
hsa05131	25	Topic22	0.000502445	profilin,rock,rho,rhoa,actin,rock1,cdc42,gtpase,rock2,formin,neurit,mdia1,diaphan,membran,effector,cytoskeleton,y27632,rac1,cytokinesi,bleb
hsa05131	25	Topic6	0.000845504	phosphoryl,kinas,tyrosin,crkl,crkii,src,crk,pdk1,signal,receptor,sh3,csrc,igf,pi3k,akt,3kinas,associ,sh2,fak,adaptor
hsa05132	50	Topic30	1.06255e-07	kinas,phosphoryl,activ,p38,mapk,protein,p38alpha,mitogenactiv,inhibitor,inhibit,erk12,map,erk,pathway,pkc,signal,erk2,tyrosin,p38delta,p38beta
hsa05132	50	Topic33	7.53e-07	cell,activ,express,protein,or,not,induc,role,increas,effect,regul,signal,inhibit,respons,human,suggest,studi,function,pathway,factor
hsa05132	50	Topic20	8.07365e-07	il1,cytokin,alpha,tnfalpha,il6,beta,product,il8,necrosi,inflammatori,il1beta,tnf,tumor,releas,stimul,macrophag,proinflammatori,il10,lps,interleukin
hsa05132	50	Topic6	7.99103e-06	chemokin,neutrophil,mip2,macrophag,inflammatori,mip1,hiv1,il8,ccl3l1,infect,alpha,recruit,monocyt,ccl3,ccr5,hiv,mcp1,lung,groalpha,leukocyt
hsa05132	50	Topic39	3.3095e-05	actin,arp23,profilin,complex,wave2,wasp,filament,format,cytoskeleton,polymer,wave1,migrat,wiskottaldrich,protein,syndrom,membran,nwasp,cell,lamellipodia,cytoskelet
hsa05132	50	Topic18	0.000912561	infect,macrophag,host,caspase1,flagellin,immun,tlr5,bacteri,ipaf,innat,respons,pathogen,asc,salmonella,inflammasom,activ,l,secret,tuberculosi,defens
hsa05133	50	Topic30	1.94295e-16	tlr4,signal,receptor,respons,lps,myd88,tolllik,activ,immun,irf3,pathway,tlr2,innat,md2,tlr,macrophag,trif,induc,nfkappab,adaptor
hsa05133	50	Topic13	3.53369e-15	cell,express,effect,product,cytokin,tnfalpha,increas,activ,alpha,human,mrna,il1,il6,induc,beta,or,inhibit,stimul,level,not
hsa05133	50	Topic10	2.22648e-11	mice,rat,after,increas,express,group,injuri,day,liver,level,or,effect,control,role,decreas,model,compar,anim,reduc,h
hsa05133	50	Topic23	1.25717e-07	cell,t,immun,mice,cd4,lymphocyt,express,cd8,respons,pd1,il23,tcell,il12,induc,b,dcs,cytokin,role,product,ifngamma
hsa05133	50	Topic40	8.63618e-05	kinas,activ,phosphoryl,cell,signal,protein,p38,pathway,mapk,inhibit,induc,jnk,or,regul,not,increas,mitogenactiv,cjun,p38alpha,respons
hsa05133	50	Topic42	0.00017335	patient,level,p,group,serum,diseas,studi,or,correl,higher,control,concentr,clinic,after,measur,compar,eosinophil,blood,subject,increas
hsa05133	50	Topic2	0.00051639	adhes,integrin,skin,molecul,migrat,cd11b,lfa1,beta1,leukocyt,mab,fibronectin,fn,neutrophil,express,antibodi,cd29,icam1,vla4,monocyt,vla5
hsa05133	50	Topic49	0.00051639	apoptosi,caspas,activ,caspase3,death,apoptot,caspase1,cell,induc,caspase7,cleavag,inflammasom,bcl2,asc,il1beta,mitochondri,cleav,inhibit,bax,fragment
hsa05140	50	Topic43	1.89448e-16	kinas,activ,phosphoryl,p38,protein,mapk,signal,pathway,mitogenactiv,inhibit,p38alpha,inhibitor,pkc,jnk,erk12,erk,cjun,map,not,induc
hsa05140	50	Topic22	1.2298e-09	t,cell,immun,respons,ifngamma,mice,cd4,il4,lymphocyt,antigen,cd8,il10,41bbl,cytokin,tcell,molecul,product,b,il12,41bb
hsa05140	50	Topic46	1.30464e-08	allel,associ,polymorph,gene,patient,genotyp,diseas,studi,or,control,suscept,risk,frequenc,hla,p,haplotyp,genet,popul,type,differ
hsa05140	50	Topic8	1.5143e-07	patient,p,level,or,studi,group,clinic,diseas,compar,higher,correl,age,increas,signific,control,differ,blood,not,associ,posit
hsa05140	50	Topic14	7.40607e-06	after,rat,group,effect,liver,h,injuri,day,increas,level,decreas,treatment,p,mice,1,control,reduc,mrna,compar,4
hsa05140	50	Topic21	7.61256e-06	nfkappab,ikappabalpha,cox2,ino,nuclear,oxid,inhibit,degrad,ikappabbeta,nitric,inhibitor,activ,synthas,induc,p65,rela,transcript,transloc,ikappab,factor
hsa05140	50	Topic17	6.73003e-05	adhes,integrin,cell,neutrophil,endotheli,icam1,molecul,monocyt,lfa1,leukocyt,migrat,vla4,cd11b,cd29,surfac,cd18,lymphocyt,eosinophil,pmn,beta1
hsa05140	50	Topic34	0.0001748	macrophag,tlr4,lps,immun,myd88,respons,tlr2,tolllik,irakm,receptor,innat,irak4,tlr,signal,mice,infect,irak1,product,inflammatori,bacteri
hsa05140	50	Topic10	0.000515391	gamma,fc,receptor,riia,complement,cr1,ri,igg,bind,r,antibodi,phagocytosi,riii,human,erythrocyt,immun,neutrophil,cd64,monocyt,riiia
hsa05140	50	Topic15	0.000515391	oxidas,nadph,p47phox,p67phox,p40phox,p22phox,activ,superoxid,cytosol,neutrophil,ros,product,phagocyt,membran,oxygen,o2,compon,transloc,reactiv,generat
hsa05140	50	Topic18	0.000515391	shp1,stat1,tyrosin,phosphoryl,signal,jak2,kinas,activ,jak1,stat3,receptor,phosphatas,ifngamma,transduc,stat,janus,src,jak,leptin,stat5
hsa05140	50	Topic24	0.000515391	tnfalpha,il1,cytokin,alpha,beta,il6,product,necrosi,il10,tumor,tnf,ifngamma,il1beta,il8,releas,interleukin1,stimul,factoralpha,proinflammatori,inflammatori
hsa05142	50	Topic43	3.00943e-14	group,after,rat,increas,express,effect,day,level,p,liver,h,mrna,1,decreas,3,control,2,injuri,treatment,10
hsa05142	50	Topic39	1.50364e-08	tlr4,receptor,tlr2,tolllik,immun,myd88,mice,respons,infect,macrophag,tlr,tlr9,innat,lps,signal,irak4,tlrs,ligand,bacteri,trif
hsa05142	50	Topic34	5.15635e-06	cell,activ,express,protein,signal,not,or,regul,role,inhibit,increas,effect,induc,respons,gene,pathway,studi,human,suggest,factor
hsa05142	50	Topic36	3.50343e-05	nfkappab,activ,b,ikappabalpha,ikk,ubiquitin,kinas,degrad,ikappab,nuclear,phosphoryl,nfkappa,nedd8,kappa,traf6,ikkbeta,nemo,ikk2,ligas,complex
hsa05142	50	Topic21	4.92833e-05	kinas,activ,phosphoryl,p38,mapk,jnk,cjun,protein,mitogenactiv,p38alpha,erk,erk12,map,jnk1,jnk2,jnk3,ntermin,signalregul,pathway,inhibitor
hsa05142	50	Topic6	6.31226e-05	cell,t,cd3,express,lymphocyt,ifngamma,cd97,tcr,tcell,immun,cd4,mice,il2,cd8,gamma,antigen,b,respons,chain,dendrit
hsa05142	50	Topic15	7.17393e-05	tnfalpha,cytokin,il6,il8,product,necrosi,il10,il1,tnf,beta,lps,macrophag,inflammatori,tumor,il1beta,ifngamma,alpha,stimul,secret,releas
hsa05142	50	Topic33	0.000537822	tgfbeta,growth,transform,tgfbeta1,smad3,collagen,smad2,smad,tgfbeta2,factor,type,factorbeta,fibroblast,tgfbeta3,fibrosi,alk5,receptor,tgf,bone,beta
hsa05142	50	Topic44	0.000537822	beta,1,plc,phospholipas,c,gamma,pkc,plcbeta,ca2,delta,alpha,isoform,2,plcbeta4,stimul,3,plcbeta1,cbeta,antibodi,tast
hsa05142	50	Topic45	0.000689374	gene,associ,mutat,polymorph,patient,allel,genet,diseas,genotyp,studi,or,variant,risk,suscept,famili,delet,case,identifi,control,popul
hsa05142	50	Topic7	0.000810135	patient,level,p,group,studi,or,diseas,control,associ,higher,increas,correl,compar,clinic,serum,signific,concentr,differ,not,subject
hsa05143	25	Topic20	5.85165e-08	level,p,patient,group,control,increas,after,serum,or,signific,measur,concentr,higher,studi,compar,correl,il6,1,age,differ
hsa05143	25	Topic12	4.81543e-07	il6,lps,tlr9,product,macrophag,tnfalpha,cytokin,respons,myd88,mice,infect,immun,cpg,tlr4,tolllik,signal,receptor,inflammatori,ifngamma,innat
hsa05143	25	Topic24	4.81543e-07	beta,g,alpha,plc,1,phospholipas,receptor,plcbeta,activ,signal,gamma,c,protein,il1,stimul,subunit,q,membran,3,plcbeta1
hsa05143	25	Topic19	4.09874e-05	associ,polymorph,gene,genotyp,il12b,risk,allel,haplotyp,variant,studi,diseas,snps,patient,p,genet,suscept,control,npsr1,individu,ci
hsa05143	25	Topic7	5.31187e-05	pkc,kinas,pkcalpha,c,protein,activ,gamma,pkcbeta,isoform,phosphoryl,ca2,pkcgamma,alpha,inhibitor,beta,transloc,increas,epsilon,membran,pma
hsa05143	25	Topic18	0.000122593	t,cell,ifngamma,il10,cytokin,ccr6,il18,lymphocyt,immun,chemokin,il4,cd4,il12,product,respons,tcell,peripher,ra,blood,mice
hsa05143	25	Topic16	0.000440641	adhes,endotheli,vcam1,icam1,eselectin,molecul,vascular,cell,molecule1,laminin,express,intercellular,alpha4,neutrophil,huvec,integrin,chain,tnfalpha,leukocyt,umbil
hsa05144	25	Topic12	4.97521e-12	patient,p,level,control,group,serum,diseas,correl,higher,studi,associ,concentr,diabet,vs,risk,clinic,measur,healthi,plasma,increas
hsa05144	25	Topic2	4.55948e-09	cell,growth,express,tgfbeta,tgfbeta1,syndecan2,syndecan4,tgfbeta2,mrna,fibroblast,factor,transform,proteoglycan,cultur,epitheli,beta,sulfat,heparan,matrix,3
hsa05144	25	Topic15	6.57869e-08	cell,t,express,nk,immun,lymphocyt,ligand,cd40,hlag,cd4,respons,b,antigen,activ,nkg2d,receptor,tcell,class,human,molecul
hsa05144	25	Topic19	3.26501e-07	cytokin,tnfalpha,il6,respons,tlr4,product,inflammatori,receptor,macrophag,tlr2,activ,il1,express,il18,il10,ifngamma,il8,mice,lps,induc
hsa05144	25	Topic25	1.52001e-06	after,group,rat,day,increas,mice,effect,level,treatment,h,or,decreas,injuri,control,liver,inject,1,compar,chang,10
hsa05144	25	Topic13	5.78223e-05	cell,activ,phosphoryl,kinas,signal,regul,protein,inhibit,receptor,pathway,tyrosin,induc,function,mediat,inhibitor,increas,not,express,apoptosi,transcript
hsa05144	25	Topic18	0.000158544	adhes,cell,endotheli,icam1,molecul,express,vcam1,eselectin,pselectin,leukocyt,molecule1,lfa1,neutrophil,vascular,intercellular,pecam1,cd11a,mab,endothelium,adher
hsa05145	50	Topic40	4.76491e-16	kinas,activ,phosphoryl,p38,mapk,protein,pathway,signal,pi3k,mitogenactiv,jnk,inhibit,p38alpha,map,3kinas,tyrosin,akt,erk12,isoform,erk
hsa05145	50	Topic3	1.53845e-11	associ,patient,polymorph,allel,gene,genotyp,risk,p,control,or,studi,frequenc,diseas,haplotyp,suscept,popul,genet,hla,type,95
hsa05145	50	Topic32	2.90717e-09	cell,express,activ,protein,not,role,regul,or,inhibit,induc,effect,signal,gene,human,increas,studi,function,suggest,factor,pathway
hsa05145	50	Topic16	7.01535e-09	t,cell,il10,immun,respons,ifngamma,cytokin,lymphocyt,cd4,cd40,b,mice,antigen,il12,tcell,cd40l,il4,cd8,ligand,product
hsa05145	50	Topic29	1.34753e-07	laminin,chain,integrin,alpha,beta,membran,cell,adhes,basement,alpha5,alpha1,1,epitheli,matrix,beta1,peptid,5,gamma,4,alpha4
hsa05145	50	Topic28	9.59082e-07	tak1,ubiquitin,traf6,activ,tnf,nfkappab,signal,il1,tab2,kinas,necrosi,tab1,domain,ligas,receptorassoci,irak1,factor,irak,complex,traf2
hsa05145	50	Topic42	9.59082e-07	nfkappab,activ,kinas,phosphoryl,stat3,ikappabalpha,signal,b,nuclear,ikappab,stat1,transcript,ikk,jak1,tyrosin,kappa,degrad,ikappabbeta,factor,jak2
hsa05145	50	Topic4	3.73086e-05	tlr4,lps,infect,tlr2,respons,immun,tolllik,macrophag,receptor,irakm,myd88,innat,tlr,bacteri,md2,irak4,mice,product,cytokin,signal
hsa05145	50	Topic48	7.41184e-05	tnfalpha,cytokin,lung,product,ino,macrophag,inflammatori,necrosi,monocyt,oxid,neutrophil,inflamm,nitric,il1beta,il10,il6,cox2,airway,proinflammatori,il8
hsa05145	50	Topic9	0.000233548	phospholipas,pla2,a2,acid,cpla2,releas,enzym,spla2,cytosol,arachidon,membran,activ,ldl,aa,group,phospholipid,ca2,product,venom,5lo
hsa05145	50	Topic27	0.000826488	express,level,increas,after,group,rat,patient,mrna,studi,p,or,protein,effect,control,liver,day,decreas,h,compar,2
hsa05146	50	Topic2	2.10724e-12	tnfalpha,cytokin,il6,inflammatori,macrophag,product,il8,lps,tlr4,monocyt,respons,tlr2,receptor,neutrophil,necrosi,releas,cd14,il10,immun,inflamm
hsa05146	50	Topic32	4.86784e-10	g,alpha,beta,plc,receptor,1,phospholipas,signal,gamma,plcbeta,activ,c,stimul,coupl,q,subunit,2,ca2,gprotein,protein
hsa05146	50	Topic7	9.77781e-08	laminin,chain,cell,alpha,express,membran,basement,tissu,alpha5,epitheli,muc2,mucin,alpha1,5,stain,antibodi,integrin,normal,develop,2
hsa05146	50	Topic24	1.25932e-06	polymorph,associ,gene,genotyp,allel,studi,genet,risk,control,popul,frequenc,variant,p,haplotyp,acp1,snps,suscept,or,subject,il12b
hsa05146	50	Topic17	3.45288e-06	cell,express,activ,protein,not,increas,or,regul,role,effect,mice,studi,level,human,induc,suggest,signal,function,gene,respons
hsa05146	50	Topic20	4.93204e-06	mutat,gene,patient,famili,syndrom,caus,diseas,phenotyp,analysi,exon,type,identifi,clinic,or,genet,alport,affect,delet,report,col4a5
hsa05146	50	Topic3	8.35977e-06	collagen,type,col1a1,bone,col5a1,col1a2,col2a1,ed,col11a2,xi,fibril,osteoblast,chondrocyt,cartilag,palat,procollagen,matrix,col11a1,sox9,col3a1
hsa05146	50	Topic27	8.35977e-06	inhibitor,cathepsin,proteas,g,proteinas,serpin,elastas,serin,scca1,scca2,neutrophil,pi9,cystein,cleavag,mast,antigen,inhibit,caspase3,scca,cleav
hsa05146	50	Topic36	1.13547e-05	kinas,phosphoryl,activ,pkc,protein,signal,pi3k,3kinas,inhibitor,tyrosin,subunit,mapk,pathway,c,alpha,isoform,catalyt,gamma,pkcalpha,inhibit
hsa05146	50	Topic40	7.19425e-05	tgfbeta,growth,tgfbeta1,transform,tgfbeta2,fibroblast,factor,tgfbeta3,fibronectin,matrix,cultur,wound,ra,igf,cartilag,heal,factorbeta,synovi,ecm,collagen
hsa05146	50	Topic4	0.000189024	cell,t,immun,infect,ifngamma,respons,b,lymphocyt,cytokin,mice,cd1d,nkt,virus,antigen,cd4,il10,nk,product,dendrit,tcell
hsa05146	50	Topic49	0.000212051	cancer,cell,tumor,express,carcinoma,breast,line,invas,squamous,pik3ca,malign,antigen,prostat,metastasi,tumour,melanoma,human,growth,tissu,lung
hsa05146	50	Topic5	0.000390952	patient,level,p,group,increas,or,studi,after,control,compar,serum,differ,concentr,higher,not,effect,signific,rat,day,measur
hsa05150	25	Topic15	1.75962e-12	patient,associ,polymorph,allel,p,genotyp,gene,diseas,control,risk,ra,suscept,frequenc,or,studi,95,genet,subject,ci,popul
hsa05150	25	Topic10	8.34948e-10	allel,hla,type,class,popul,haplotyp,diabet,frequenc,polymorph,dpb1,dqb1,loci,hladpb1,hladrb1,antigen,locus,drb1,differ,method,genet
hsa05150	25	Topic8	4.31854e-09	complement,c3,factor,activ,convertas,pathway,c4,c5,c3b,deposit,c1q,c4b,h,classic,b,compon,serum,altern,c4bp,c1qa
hsa05150	25	Topic18	2.82898e-08	after,p,day,group,level,increas,6,h,activ,effect,3,rat,2,treatment,10,1,4,dose,concentr,control
hsa05150	25	Topic7	4.20889e-07	cell,mice,express,activ,increas,effect,role,induc,or,respons,inhibit,not,cytokin,level,model,suggest,studi,il10,product,enhanc
hsa05150	25	Topic23	5.73231e-07	t,cell,class,cd4,mhc,peptid,lymphocyt,hladra,epitop,molecul,tcell,antigen,cd8,respons,present,immun,line,clone,autoimmun,drb10401
hsa05150	25	Topic22	6.9416e-06	fc,gamma,receptor,iga,cd89,cell,igg,alpha,riia,ri,riii,immun,antibodi,express,r,human,bind,immunoglobulin,riib,phagocytosi
hsa05150	25	Topic19	4.24766e-05	patient,clinic,diseas,case,defici,infect,level,or,predict,who,children,year,diagnosi,correl,studi,outcom,therapi,sever,recurr,develop
hsa05150	25	Topic9	0.000726913	receptor,c5a,peptid,paf,neutrophil,c5ar,fpr,c3a,c3ar,human,agonist,fprl1,anaphylatoxin,activ,antagonist,cell,formyl,calcium,fmlp,chemotaxi
hsa05152	50	Topic41	2.53069e-21	nfkappab,signal,activ,tlr2,receptor,tlr4,tolllik,respons,immun,myd88,lps,innat,tlr,tlrs,kinas,traf6,pathway,macrophag,tlr9,product
hsa05152	50	Topic22	2.92866e-10	kinas,activ,phosphoryl,p38,mapk,protein,signal,tyrosin,inhibitor,pathway,inhibit,akt,jnk,mitogenactiv,erk,cjun,p38alpha,pkc,jnk1,erk12
hsa05152	50	Topic31	5.73309e-10	increas,express,rat,after,effect,group,mrna,level,h,day,decreas,1,or,mice,p,control,2,treatment,3,studi
hsa05152	50	Topic25	2.32471e-09	cell,t,mice,immun,ifngamma,respons,cd4,il12,cytokin,antigen,product,lymphocyt,dcs,dc,dendrit,th1,tcell,b,express,cd8
hsa05152	50	Topic29	6.83683e-08	associ,polymorph,gene,allel,genotyp,risk,studi,patient,or,control,p,diseas,variant,genet,haplotyp,suscept,popul,snps,frequenc,95
hsa05152	50	Topic6	1.51141e-07	apoptosi,death,cell,caspas,activ,bcl2,apoptot,p53,bax,caspase3,induc,caspase8,caspase9,fadd,fas,apaf1,tradd,mitochondri,cytochrom,bad
hsa05152	50	Topic40	1.51141e-07	cytokin,tnfalpha,il10,il1,il6,neutrophil,alpha,inflammatori,monocyt,lps,adhes,product,necrosi,beta,express,tnf,il19,il8,releas,proinflammatori
hsa05152	50	Topic1	5.20284e-07	cell,express,activ,protein,or,role,regul,not,receptor,increas,inhibit,human,signal,gene,effect,function,suggest,studi,induc,level
hsa05152	50	Topic35	5.78232e-05	ra,hla,allel,arthriti,class,rheumatoid,type,patient,hladrb1,antigen,epitop,synovi,dqb1,drb1,autoantibodi,dpb1,frequenc,drb10401,autoimmun,hladpb1
hsa05152	50	Topic33	5.94586e-05	patient,level,p,or,group,studi,serum,compar,increas,clinic,correl,control,treatment,differ,after,diseas,signific,associ,higher,measur
hsa05152	50	Topic43	0.000560998	gamma,fc,antibodi,receptor,igg,ri,epsilon,mab,immun,riii,cr1,riia,monoclon,riib,r,immunoglobulin,complement,riiia,neutrophil,rii
hsa05160	25	Topic11	7.47232e-25	cell,express,cancer,tumor,apoptosi,line,effect,growth,inhibit,p53,prolifer,gene,activ,human,induc,increas,treatment,inhibitor,level,transfect
hsa05160	25	Topic5	3.15255e-20	ifn,virus,infect,interferon,viral,activ,antivir,irf3,ifnalpha,ifnbeta,respons,gene,rna,cell,express,pkr,induc,irf7,immun,tlr3
hsa05160	25	Topic24	6.68824e-20	kinas,activ,phosphoryl,signal,protein,cell,p38,mapk,inhibit,pathway,tyrosin,inhibitor,regul,stimul,mitogenactiv,jnk,induc,jnk1,erk,erk12
hsa05160	25	Topic3	1.13259e-09	nfkappab,activ,signal,b,kinas,ikk,factor,tnf,necrosi,traf2,ikappabalpha,ikappab,pathway,receptor,traf6,induc,tnfalpha,nfkappa,apoptosi,tradd
hsa05160	25	Topic6	2.53933e-07	cancer,express,carcinoma,tumor,tissu,cell,p,breast,lung,patient,case,methyl,tumour,gastric,correl,imp3,marker,adenocarcinoma,egfr,sampl
hsa05160	25	Topic9	6.7178e-07	junction,tight,claudin,barrier,express,epitheli,cell,protein,claudin1,paracellular,claudin4,renal,permeabl,occludin,tj,claudin2,epithelium,kidney,claudin3,intestin
hsa05160	25	Topic14	3.45559e-06	rat,activ,effect,increas,express,mrna,oxid,muscl,liver,endotheli,inhibit,acid,vascular,level,mitochondri,decreas,creatin,induc,alpha,metabol
hsa05160	25	Topic17	4.28797e-06	cell,t,express,cytokin,receptor,immun,mice,product,chemokin,inflammatori,macrophag,tnfalpha,il8,inflamm,il6,induc,respons,cd4,activ,monocyt
hsa05162	25	Topic20	1.28004e-20	cell,t,mice,lymphocyt,il2,express,cd4,cd3,immun,cytokin,gamma,tcell,il4,tcr,b,ifngamma,respons,receptor,nk,cd8
hsa05162	25	Topic10	6.57845e-20	macrophag,lps,tlr4,immun,respons,mice,tolllik,tlr2,receptor,infect,myd88,innat,product,induc,cytokin,irak4,tlr9,inflammatori,tlr,signal
hsa05162	25	Topic1	1.33778e-17	virus,ifn,interferon,infect,viral,gene,antivir,ifnalpha,type,cell,respons,protein,irf3,activ,stat2,express,rig,ifnbeta,rna,irf7
hsa05162	25	Topic25	1.56018e-17	kinas,phosphoryl,activ,signal,tyrosin,protein,stat3,cell,ck2,pathway,receptor,growth,alpha,inhibit,regul,eif2alpha,jak1,transcript,rack1,pkr
hsa05162	25	Topic14	3.62869e-15	cell,apoptosi,trail,death,tumor,cancer,express,induc,receptor,apoptot,line,fas,ligand,inhibit,p53,dr5,resist,treatment,dr4,effect
hsa05162	25	Topic7	9.70863e-13	polymorph,associ,genotyp,gene,allel,risk,p,genet,patient,95,popul,haplotyp,snps,sle,diseas,variant,suscept,ci,frequenc,control
hsa05162	25	Topic21	2.20118e-11	patient,p,group,level,treatment,diseas,chronic,therapi,serum,clinic,hepat,week,after,month,age,healthi,acut,prame,higher,compar
hsa05162	25	Topic3	5.70076e-09	nfkappab,activ,kinas,signal,nuclear,phosphoryl,b,transcript,protein,tak1,ikappabalpha,factor,pathway,ikk,traf6,inhibit,kappa,nfkappa,ikappab,regul
hsa05162	25	Topic24	5.02049e-07	channel,kinas,pi3k,activ,pkc,phosphoryl,3kinas,ca2,akt,muscl,akt2,inhibit,trpc5,akt1,isoform,inhibitor,akt3,smooth,beta,c
hsa05162	25	Topic19	0.000216598	il1,express,il6,cell,alpha,beta,cytokin,endotheli,mrna,product,tnfalpha,pai2,cxcl16,ra,vascular,cultur,increas,level,human,activ
hsa05162	25	Topic18	0.00069141	rat,mice,after,h,increas,level,liver,express,pancreat,protein,effect,heat,injuri,stress,shock,mrna,tissu,group,insulin,oxid
hsa05164	50	Topic29	9.92436e-23	virus,infect,viral,ifn,interferon,antivir,rna,pkr,irf3,replic,rig,gene,respons,ifnbeta,type,irf7,host,immun,activ,influenza
hsa05164	50	Topic6	1.11353e-16	kinas,activ,phosphoryl,p38,protein,mapk,signal,pathway,jnk,inhibit,mitogenactiv,inhibitor,cjun,erk,regul,erk12,jnk1,map,or,p38alpha
hsa05164	50	Topic39	8.53929e-15	associ,allel,polymorph,gene,genotyp,patient,p,or,control,studi,risk,haplotyp,frequenc,genet,suscept,popul,diseas,variant,hla,type
hsa05164	50	Topic12	7.77109e-08	cell,express,activ,protein,or,not,role,human,regul,inhibit,effect,increas,induc,level,mice,gene,studi,suggest,function,respons
hsa05164	50	Topic26	4.25939e-06	rat,after,increas,group,h,liver,express,level,effect,day,mrna,decreas,p,1,or,2,10,control,compar,inject
hsa05164	50	Topic17	6.71906e-06	tnfalpha,cytokin,product,il1,il6,necrosi,inflammatori,lps,il8,lung,macrophag,il18,alpha,neutrophil,inflamm,il1beta,proinflammatori,tumor,tnf,releas
hsa05164	50	Topic3	1.32953e-05	transcript,nfkappab,activ,promot,gene,bind,b,factor,nuclear,class,ikappabalpha,complex,site,mhc,ciita,element,histon,nfkappa,regul,transactiv
hsa05164	50	Topic19	1.34505e-05	patient,p,level,studi,or,group,treatment,clinic,control,diseas,compar,serum,after,differ,higher,correl,test,year,measur,therapi
hsa05164	50	Topic49	0.000124487	t,immun,respons,tlr4,mice,cell,receptor,ifngamma,infect,macrophag,lps,myd88,tolllik,cytokin,lymphocyt,cd4,tcell,product,signal,innat
hsa05166	50	Topic28	8.83848e-26	cell,express,activ,protein,inhibit,increas,regul,induc,effect,or,not,role,level,signal,human,gene,respons,studi,apoptosi,function
hsa05166	50	Topic16	6.3557e-15	cell,t,express,lymphocyt,receptor,immun,il2,mice,cd4,respons,antigen,il15,nk,class,cd3,tcell,cd8,human,cytokin,molecul
hsa05166	50	Topic32	1.75835e-13	cancer,express,tumor,cell,carcinoma,breast,gene,patient,tissu,line,case,protein,normal,p,lung,correl,human,associ,studi,malign
hsa05166	50	Topic42	1.33625e-11	kinas,activ,phosphoryl,signal,protein,pathway,tyrosin,jnk,p38,mapk,akt,pi3k,3kinas,mitogenactiv,cjun,erk,inhibit,pkc,inhibitor,stimul
hsa05166	50	Topic30	1.77755e-10	transcript,promot,gene,activ,factor,bind,element,site,regul,repress,express,transactiv,region,dna,creb,assay,coactiv,protein,enhanc,nuclear
hsa05166	50	Topic19	5.70148e-09	express,develop,mice,cell,gene,embryo,mous,differenti,embryon,role,regul,function,earli,signal,pattern,neural,defect,mutant,stem,stage
hsa05166	50	Topic7	9.71367e-08	wnt,signal,pathway,betacatenin,wnt5a,frizzl,canon,wnt3a,wnt10b,wnt2,wnt11,wntbetacatenin,noncanon,receptor,wnt7a,wnts,fzd7,wnt7b,wnt5b,wnt4
hsa05166	50	Topic29	1.73897e-07	dna,checkpoint,mitot,damag,spindl,atm,telomer,chromosom,cycl,chk1,arrest,bubr1,mitosi,kinas,replic,repair,apcc,trf2,cdc20,requir
hsa05166	50	Topic10	4.98001e-06	level,patient,group,increas,after,express,p,or,rat,studi,day,effect,control,compar,mrna,1,decreas,2,concentr,higher
hsa05166	50	Topic5	4.17107e-05	nfkappab,activ,nuclear,b,factor,ikk,ikappabalpha,nfat,kinas,necrosi,ikappab,tnfalpha,relb,nfkappa,kappa,nik,tnf,rela,ciap2,ciap1
hsa05166	50	Topic40	0.000571621	cyclin,cycl,p53,d1,rb,e2f1,cell,bmyb,prb,d3,arrest,cdk4,phase,g1,kinas,e2f,prolifer,d2,retinoblastoma,p107
hsa05168	25	Topic18	3.94391e-27	activ,nfkappab,kinas,signal,phosphoryl,jnk,factor,b,pathway,tak1,p38,cjun,mapk,tnf,traf2,ikappabalpha,traf6,necrosi,inhibit,protein
hsa05168	25	Topic20	1.69785e-22	ifn,interferon,infect,virus,antivir,respons,viral,ifnalpha,activ,irf3,immun,signal,type,rna,ifnbeta,stat1,gene,pkr,irf7,innat
hsa05168	25	Topic25	8.38588e-07	cell,t,class,antigen,express,nk,molecul,lymphocyt,immun,mhc,antibodi,b,cd8,tcell,cd4,cytotox,peptid,hla,hlag,human
hsa05168	25	Topic4	1.37872e-05	transcript,splice,protein,bind,promot,factor,nuclear,gene,regul,interact,rna,element,activ,sr,site,exon,repress,mrna,domain,region
hsa05168	25	Topic13	1.60966e-05	cytokin,express,chemokin,macrophag,tnfalpha,cell,inflammatori,il6,mice,monocyt,product,ifngamma,inflamm,induc,immun,receptor,respons,increas,level,secret
hsa05168	25	Topic1	1.95932e-05	allel,polymorph,associ,patient,gene,genotyp,hla,risk,p,haplotyp,frequenc,control,popul,diseas,suscept,studi,or,genet,snps,variant
hsa05168	25	Topic15	0.000191645	cell,activ,express,protein,inhibit,induc,increas,regul,apoptosi,or,effect,not,gene,level,role,pathway,mechan,signal,function,respons
hsa05200	50	Topic30	3.40445e-55	cell,activ,express,protein,inhibit,regul,induc,or,not,effect,signal,role,increas,gene,pathway,human,growth,function,suggest,respons
hsa05200	50	Topic20	2.54125e-42	express,develop,cell,mice,mous,gene,embryo,role,embryon,pattern,signal,function,differenti,neural,earli,mutant,regul,suggest,stage,format
hsa05200	50	Topic35	1.16842e-39	express,cancer,tumor,cell,carcinoma,breast,tissu,gene,normal,line,case,protein,correl,invas,tumour,methyl,detect,associ,p,studi
hsa05200	50	Topic11	3.00148e-15	increas,express,level,mrna,rat,effect,after,cell,or,group,decreas,protein,control,1,day,not,studi,activ,induc,mice
hsa05200	50	Topic7	1.3478e-14	nfkappab,activ,cytokin,factor,tnfalpha,stat3,signal,il6,necrosi,cox2,inflammatori,b,traf2,tnf,kinas,ikk,il8,nuclear,product,ikappab
hsa05200	50	Topic14	7.05503e-14	kinas,phosphoryl,activ,tyrosin,signal,protein,pkc,akt,mapk,inhibitor,phosphatas,pathway,erk,pi3k,3kinas,p38,stimul,mitogenactiv,erk12,inhibit
hsa05200	50	Topic39	1.24497e-11	patient,p,or,level,group,clinic,studi,treatment,diseas,age,serum,year,test,correl,signific,therapi,after,not,evalu,who
hsa05200	50	Topic31	3.03246e-09	bone,cell,differenti,stem,progenitor,hematopoiet,osteoblast,marrow,factor,ckit,bmp2,colonystimul,gmcsf,osteoclast,scf,gcsfr,lineag,cd34,granulocyt,cultur
hsa05200	50	Topic17	8.73714e-09	growth,factor,tgfbeta,fibroblast,receptor,transform,tgfbeta1,egfr,epiderm,pdgf,egf,beta,skin,fgf,hgf,keratinocyt,wound,fgf2,bfgf,fgfr1
hsa05200	50	Topic33	8.5318e-08	mutat,gene,patient,famili,syndrom,caus,diseas,identifi,genet,or,case,exon,analysi,phenotyp,clinic,disord,report,sequenc,delet,type
hsa05200	50	Topic29	1.85869e-07	alpha,laminin,integrin,adhes,chain,beta,collagen,matrix,platelet,membran,basement,cell,extracellular,fibronectin,antibodi,1,type,migrat,alpha5,alpha1
hsa05200	50	Topic44	7.41739e-06	wnt,signal,betacatenin,pathway,hedgehog,shh,gli1,wnt5a,canon,hh,frizzl,gli3,wnt3a,lef1,wntbetacatenin,axin,gli2,wnt10b,gli,wnt2
hsa05200	50	Topic1	7.9416e-05	cyclin,p53,cycl,d1,p27kip1,arrest,g1,e2f1,kinas,rb,cdk2,e,phase,p27,e2f,skp2,cyclindepend,a1,p21,cdk4
hsa05200	50	Topic23	0.000237761	protein,bind,domain,interact,activ,function,complex,not,site,structur,or,form,suggest,specif,cell,residu,mutant,acid,receptor,human
hsa05200	50	Topic46	0.000541789	leukemia,fusion,acut,myeloid,aml,transloc,patient,bcrabl,promyelocyt,apl,evi1,transcript,chromosom,case,myeloma,rearrang,leukem,runx1,breakpoint,cml
hsa05200	50	Topic18	0.000575702	insulin,diabet,igf,glucos,gh,metabol,growth,fgf21,obes,fat,adipocyt,adipos,hormon,fgf19,lipid,insulinlik,ighd,islet,foxo1a,receptor
hsa05210	50	Topic10	4.81029e-16	express,cancer,tumor,carcinoma,mutat,patient,p,cell,gene,case,protein,kras,tissu,correl,colorect,studi,associ,or,analysi,pik3ca
hsa05210	50	Topic6	1.19506e-11	cell,activ,express,protein,regul,signal,inhibit,not,role,increas,or,effect,pathway,induc,human,level,function,studi,suggest,growth
hsa05210	50	Topic50	7.20359e-07	express,level,after,increas,group,mrna,rat,h,effect,day,1,protein,2,3,p,control,studi,compar,decreas,differ
hsa05210	50	Topic11	7.21378e-06	mutat,cancer,colorect,mlh1,hmlh1,msh2,instabl,microsatellit,hmsh2,msi,methyl,msh6,repair,mismatch,gene,mmr,hnpcc,germlin,crc,hereditari
hsa05210	50	Topic34	6.47758e-05	betacatenin,apc,wnt,signal,axin,axin2,nuclear,polyposi,adenomat,coli,pathway,colon,tcf4,regul,apc2,wntbetacatenin,complex,lef1,transcript,cytoplasm
hsa05210	50	Topic1	0.000502445	rac1,rac2,actin,rhoa,gtpase,rac3,adhes,rho,migrat,rac,neutrophil,cdc42,small,cytoskeleton,nadph,oxidas,cytoskelet,integrin,chemotaxi,motil
hsa05210	50	Topic21	0.000502445	tgfbeta1,tgfbeta2,growth,collagen,renal,tgfbeta3,matrix,transform,tgfbeta,fibroblast,product,fibrosi,factor,emt,cartilag,graft,cultur,kidney,palat,mesenchym
hsa05210	50	Topic19	0.000758429	kinas,activ,phosphoryl,mapk,ras,erk12,p38,erk,stimul,raf1,signal,protein,pathway,inhibitor,tyrosin,mitogenactiv,inhibit,map,ralgd,erk2
hsa05210	50	Topic37	0.000758429	apoptosi,bcl2,death,bax,cell,apoptot,bnip3,caspase3,caspas,mitochondri,induc,bad,caspase9,activ,c,proapoptot,cytochrom,ros,antiapoptot,releas
hsa05211	50	Topic14	1.15535e-20	activ,kinas,phosphoryl,cell,signal,inhibit,protein,pathway,stimul,inhibitor,induc,mapk,erk,not,effect,increas,or,regul,erk12,mitogenactiv
hsa05211	50	Topic10	3.79108e-15	cancer,express,tumor,mutat,carcinoma,patient,kras,p,correl,cell,breast,tissu,pik3ca,colorect,metastasi,tumour,lung,braf,case,surviv
hsa05211	50	Topic50	1.0156e-12	cell,cancer,tumor,inhibit,line,invas,growth,breast,inhibitor,human,resist,effect,target,carcinoma,express,apoptosi,prolifer,suppress,prostat,treatment
hsa05211	50	Topic4	9.98831e-07	increas,rat,group,after,mrna,express,level,effect,day,mice,liver,decreas,compar,control,1,p,or,cardiac,2,week
hsa05211	50	Topic18	2.20504e-06	cell,express,activ,protein,regul,gene,function,role,or,not,signal,studi,mice,level,increas,suggest,human,develop,respons,pathway
hsa05211	50	Topic32	5.14657e-06	protein,bind,domain,activ,interact,complex,structur,site,residu,acid,function,sequenc,or,not,amino,region,mutant,contain,peptid,form
hsa05211	50	Topic11	6.66826e-05	elongin,ubiquitin,ligas,complex,c,e3,vhl,rbx1,cul2,degrad,pvhl,protein,b,suppressor,hippellindau,von,cullin,elegan,subunit,tumor
hsa05211	50	Topic22	6.66826e-05	tgfbeta,growth,tgfbeta1,transform,factor,tgfalpha,tgfbeta2,tgfbeta3,wound,beta,pdgfb,pdgf,receptor,tgf,3,fibroblast,cultur,cytokin,factorbeta,2
hsa05211	50	Topic23	6.66826e-05	vegf,endotheli,growth,vascular,factor,vegfc,vegfd,angiogenesi,vegfb,plgf,vessel,express,lymphat,angiogen,pregnanc,placenta,placent,blood,mrna,vegfr3
hsa05211	50	Topic28	6.66826e-05	hif1alpha,hypoxia,hypoxiainduc,hif1,phd2,hif,hypox,oxygen,phd3,factor,prolyl,hydroxylas,epas1,alpha,hydroxyl,degrad,under,transcript,regul,vhl
hsa05211	50	Topic1	0.000512237	rac1,actin,gtpase,cdc42,rap1b,platelet,adhes,rho,integrin,activ,regul,rap1,rac,rap1a,rhoa,small,cytoskeleton,format,inhibit,spread
hsa05212	25	Topic15	4.77268e-17	activ,kinas,phosphoryl,protein,signal,mapk,inhibit,pathway,inhibitor,cell,jnk,p38,erk12,erk,jnk1,cjun,or,mitogenactiv,induc,increas
hsa05212	25	Topic6	1.48428e-15	mutat,cancer,gene,braf,kras,tumor,melanoma,pik3ca,breast,colorect,brca1,brca2,thyroid,egfr,case,amplif,carcinoma,exon,or,patient
hsa05212	25	Topic21	6.71798e-14	cell,express,activ,protein,regul,inhibit,or,not,gene,role,increas,human,function,effect,growth,induc,mice,level,suggest,promot
hsa05212	25	Topic3	4.28205e-08	express,cancer,tumor,cell,carcinoma,breast,prostat,tissu,protein,correl,p,invas,s100p,pancreat,pdcd4,normal,gene,level,mrna,human
hsa05212	25	Topic14	8.95366e-08	rac1,activ,ras,gtpase,cdc42,actin,rac2,rala,rho,rac,ral,ralb,effector,rac3,ralgd,migrat,signal,protein,small,interact
hsa05212	25	Topic13	3.78879e-06	after,group,rat,p,day,increas,injuri,week,effect,h,3,treatment,mice,compar,control,5,follow,ischemia,1,arteri
hsa05212	25	Topic24	7.51448e-06	pi3k,3kinas,akt,akt2,akt1,alpha,activ,pi3kgamma,akt3,phosphatidylinositol,isoform,kinas,insulin,p110delta,p85,signal,subunit,phosphoinositid,phosphoryl,gamma
hsa05212	25	Topic12	1.17782e-05	express,mrna,cultur,growth,mmp26,matrix,tgfbeta3,tgfbeta,tissu,level,cell,tgfbeta2,tgfbeta1,normal,human,wound,betaactin,gene,collagen,1
hsa05212	25	Topic5	6.66826e-05	vegf,endotheli,vascular,growth,factor,vegfc,vegfd,angiogenesi,vegfb,plgf,vessel,lymphat,angiogen,receptor,vegfr3,tumor,placent,lymphangiogenesi,hypoxia,lymph
hsa05212	25	Topic1	0.000154086	apoptosi,cell,death,bcl2,caspas,apoptot,bad,induc,bclxl,resist,caspase9,treatment,sensit,caspase3,activ,line,antiapoptot,effect,bax,inhibit
hsa05212	25	Topic10	0.000172449	tgfbeta,receptor,growth,egfr,tgfbeta1,egf,signal,smad3,smad2,factor,transform,smad4,epiderm,upa,smad,tgfalpha,type,plasminogen,tgf,factorbeta
hsa05212	25	Topic7	0.0012742	nfkappab,activ,t,stat3,signal,cytokin,stat1,b,ikk,phosphoryl,inflammatori,immun,ikappab,tnfalpha,kinas,nuclear,il6,macrophag,jak1,factor
hsa05213	25	Topic11	4.03718e-14	cell,express,activ,human,increas,regul,level,inhibit,effect,line,protein,signal,growth,role,cancer,prolifer,induc,gene,not,tumor
hsa05213	25	Topic1	1.88777e-13	kinas,activ,phosphoryl,signal,protein,pathway,cell,inhibit,mapk,inhibitor,erk,stimul,erk12,regul,induc,akt,mitogenactiv,mek1,pdk1,growth
hsa05213	25	Topic3	7.02789e-09	mutat,gene,tumor,braf,cancer,kras,pik3ca,colorect,melanoma,methyl,carcinoma,exon,patient,case,hmlh1,nras,detect,dna,sequenc,or
hsa05213	25	Topic21	1.65385e-07	express,cancer,tumor,patient,carcinoma,breast,p,p53,ovarian,correl,arhi,tissu,invas,normal,case,signific,surviv,pancreat,studi,overexpress
hsa05213	25	Topic17	2.6019e-05	egfr,cancer,treatment,patient,therapi,growth,receptor,breast,epiderm,respons,combin,inhibitor,tumor,chemotherapi,clinic,target,factor,agent,drug,lung
hsa05213	25	Topic2	3.27262e-05	group,after,rat,increas,effect,h,day,control,mice,level,compar,decreas,p,treatment,concentr,10,injuri,studi,week,24
hsa05213	25	Topic10	6.16761e-05	3kinas,pi3k,alpha,insulin,subunit,p85,pi3kgamma,p110delta,phosphoinositid,gamma,phosphatidylinositol,pi,isoform,akt2,beta,catalyt,lipid,glucos,p110,b
hsa05214	25	Topic15	1.09386e-21	activ,kinas,phosphoryl,signal,cell,pathway,protein,inhibit,mapk,erk,receptor,stimul,ras,induc,tyrosin,inhibitor,erk12,raf1,growth,mek1
hsa05214	25	Topic14	1.03775e-13	cancer,cell,breast,tumor,egfr,growth,effect,resist,inhibitor,inhibit,line,human,target,treatment,drug,lung,therapi,ciapin1,therapeut,agent
hsa05214	25	Topic13	2.18378e-08	increas,effect,rat,express,group,after,level,h,decreas,mrna,receptor,control,protein,heart,p,day,mice,cardiac,compar,liver
hsa05214	25	Topic17	7.41644e-06	express,cancer,tumor,carcinoma,patient,p,cell,case,tissu,detect,correl,posit,p53,tumour,bladder,gastric,sampl,breast,mrna,lung
hsa05214	25	Topic22	7.56109e-06	pkc,kinas,activ,gamma,ca2,phosphoryl,cam,c,pkcalpha,protein,phospholipas,calcium,plc,beta,platelet,isoform,2,tyrosin,membran,alpha
hsa05214	25	Topic4	5.1535e-05	mutat,gene,kras,melanoma,braf,tumor,pik3ca,exon,patient,chromosom,nras,genet,identifi,analysi,case,delet,oncogen,sequenc,amplif,or
hsa05214	25	Topic24	0.000563169	growth,factor,receptor,igf,pdgf,plateletderiv,cell,egf,beta,express,insulinlik,alpha,tgfalpha,prolifer,tgfbeta,bambi,vascular,vegf,pdgfb,epiderm
hsa05214	25	Topic6	0.000772307	pi3k,insulin,3kinas,akt,akt2,akt1,signal,p85,akt3,phosphatidylinositol,activ,isoform,p110delta,phosphoinositid,subunit,glucos,phosphoryl,myosin,pathway,mtor
hsa05215	25	Topic1	1.19593e-35	activ,kinas,phosphoryl,signal,cell,pathway,protein,inhibit,receptor,akt,growth,tyrosin,regul,mapk,inhibitor,ras,stimul,induc,erk,not
hsa05215	25	Topic6	7.07443e-23	tumor,cancer,mutat,express,carcinoma,gene,patient,breast,kras,case,p,braf,cell,correl,pik3ca,pten,malign,tissu,associ,surviv
hsa05215	25	Topic13	1.29078e-14	inhibitor,cancer,treatment,therapi,target,drug,tumor,inhibit,resist,clinic,effect,combin,therapeut,agent,activ,growth,patient,compound,factor,respons
hsa05215	25	Topic24	1.28985e-10	cyclin,cell,p53,cycl,d1,e2f1,p27kip1,arrest,mdm2,rb,prolifer,e,activ,g1,express,phase,cdk2,e2f,e2f3,e2f2
hsa05215	25	Topic2	1.05373e-07	cell,express,mice,gene,regul,develop,function,role,differenti,signal,protein,activ,pathway,not,mous,factor,or,suggest,transcript,mutant
hsa05215	25	Topic16	4.73241e-07	growth,cell,factor,express,pdgf,endotheli,prolifer,receptor,fibroblast,plateletderiv,vascular,collagen,vegf,mrna,fgfr1,fgfr2,egf,tgfalpha,pdgfb,smooth
hsa05215	25	Topic11	8.0041e-07	nfkappab,activ,ikappabalpha,ikk,ikappab,tnfalpha,kinas,nuclear,inflammatori,ikkbeta,b,induc,cytokin,cox2,rela,phosphoryl,inhibit,inhibitor,express,necrosi
hsa05215	25	Topic14	9.37284e-06	apoptosi,cell,bcl2,death,induc,caspas,bad,apoptot,inhibit,caspase9,protein,bax,mitochondri,caspase3,protect,activ,proapoptot,surviv,antiapoptot,effect
hsa05215	25	Topic23	6.93107e-05	transcript,promot,gene,activ,protein,bind,express,factor,regul,er,element,cell,interact,respons,site,creb,stress,transactiv,atf4,induc
hsa05215	25	Topic19	9.55854e-05	insulin,level,increas,p,group,rat,igf,glucos,concentr,effect,day,muscl,after,decreas,h,compar,or,diabet,reduc,control
hsa05216	10	Topic6	4.44955e-09	cell,express,cancer,apoptosi,p53,zinc,tumor,adam9,line,zip4,cmyc,gpi80,epitheli,growth,induc,human,ecadherin,pancreat,inhibit,invas
hsa05216	10	Topic2	1.05757e-07	cancer,tumor,carcinoma,kras,patient,cyclin,express,p53,d1,mutat,breast,methyl,p,colorect,case,egfr,ecadherin,lung,tissu,status
hsa05216	10	Topic3	4.14978e-06	kinas,activ,phosphoryl,signal,cell,inhibitor,inhibit,erk12,erk,mapk,pathway,protein,tyrosin,mek1,cyclin,erk2,growth,mitogenactiv,induc,src
hsa05216	10	Topic1	0.000959634	mutat,ret,thyroid,carcinoma,patient,braf,exon,codon,protooncogen,melanoma,rearrang,gene,papillari,nras,tumor,famili,men,sporad,sequenc,case
hsa05217	50	Topic42	9.27626e-40	express,develop,embryo,pattern,signal,neural,gene,limb,wnt,earli,mous,mutant,stage,format,dorsal,ectoderm,mesoderm,role,zebrafish,suggest
hsa05217	50	Topic47	1.86256e-37	human,gene,wnt2,cancer,wnt10b,cell,wnt,express,mrna,upregul,signal,wnt5b,gastric,conserv,line,genom,rat,wnt2b,mous,region
hsa05217	50	Topic26	1.42208e-09	cell,activ,express,protein,regul,signal,or,gene,role,not,inhibit,induc,function,factor,pathway,increas,suggest,effect,transcript,promot
hsa05217	50	Topic12	2.21539e-07	mutat,gene,patient,famili,syndrom,caus,phenotyp,identifi,sporad,case,exon,or,genet,ptch,delet,sequenc,chromosom,analysi,report,associ
hsa05217	50	Topic7	1.65709e-05	cancer,express,tumor,cell,carcinoma,gene,tissu,p53,human,line,breast,normal,colon,prostat,betacatenin,studi,pathway,invas,colorect,pancreat
hsa05217	50	Topic2	6.27093e-05	wnt,signal,betacatenin,pathway,canon,wnt5a,wntbetacatenin,lef1,wnt3a,frizzl,receptor,activ,noncanon,axin2,transcript,ligand,wnt1,dvl,dkk1,compon
hsa05217	50	Topic18	0.00015748	cell,differenti,stem,progenitor,wnt10b,es,muscl,neural,fzd9,hematopoiet,marker,adipogenesi,bmp4,stromal,embryon,selfrenew,human,lineag,express,bone
hsa05217	50	Topic46	0.00049174	hedgehog,shh,gli1,signal,hh,gli2,gli3,gli,sonic,sufu,smo,pathway,ptch1,transcript,ptc,patch,fuse,smoothen,develop,hhip
hsa05217	50	Topic19	0.000817053	apc,betacatenin,axin,polyposi,protein,adenomat,coli,local,interact,domain,microtubul,magi3,apc2,complex,degrad,junction,actin,colon,suppressor,pdz
hsa05218	50	Topic10	3.87236e-15	growth,factor,fibroblast,pdgf,muscl,receptor,endotheli,vascular,hgf,plateletderiv,bfgf,fgf2,prolifer,fgfr1,smooth,vegf,fgf,fgf5,pdgfb,mrna
hsa05218	50	Topic21	6.00622e-14	cell,express,activ,protein,regul,increas,or,role,effect,human,not,gene,inhibit,induc,growth,mice,level,factor,suggest,signal
hsa05218	50	Topic13	3.71915e-08	kinas,activ,phosphoryl,signal,protein,pathway,erk,akt,erk12,mapk,inhibitor,akt2,inhibit,mitogenactiv,tyrosin,stimul,map,p38,erk2,akt1
hsa05218	50	Topic26	6.24724e-08	tumor,express,cancer,patient,carcinoma,cell,gene,case,p,studi,or,detect,correl,analysi,tumour,surviv,tissu,breast,associ,sampl
hsa05218	50	Topic11	1.46101e-06	cancer,egfr,breast,tumor,growth,inhibitor,receptor,therapi,target,treatment,resist,lung,epiderm,agent,drug,compound,her2,therapeut,colon,kinas
hsa05218	50	Topic38	4.89547e-06	express,develop,signal,fgf8,fgf10,embryo,fgf,gene,pattern,fgf3,mous,otic,mesenchym,requir,stage,goosecoid,earli,neural,limb,organ
hsa05218	50	Topic14	7.54797e-06	mutat,braf,kras,pik3ca,exon,melanoma,nras,thyroid,oncogen,codon,colorect,somat,mutant,sequenc,ptc,alter,pathway,colon,wildtyp,ras
hsa05219	10	Topic6	5.86103e-15	cancer,tumor,carcinoma,patient,express,p,methyl,metastasi,breast,correl,vegfc,invas,node,lymph,bladder,surviv,prognost,egfr,case,lung
hsa05219	10	Topic4	2.89728e-13	kinas,phosphoryl,activ,signal,pathway,mapk,cell,inhibit,erk12,tyrosin,erk,inhibitor,raf1,shp1,stimul,receptor,protein,regul,mek1,mitogenactiv
hsa05219	10	Topic5	1.3845e-07	cell,p53,cyclin,apoptosi,cancer,express,e2f1,cycl,tumor,transcript,promot,prolifer,gene,d1,regul,mdm2,e2f3,e2f2,prb,line
hsa05219	10	Topic2	1.64589e-06	patient,group,p,after,serum,day,level,concentr,diabet,increas,diseas,week,chronic,cal,plgf,arteri,kd,women,rat,control
hsa05219	10	Topic1	2.95299e-05	mmp9,matrix,mmp2,cell,express,collagen,tsp1,mmp1,metalloproteinas,il8,fibroblast,invas,tissu,mmps,increas,mrna,secret,cultur,bone,wound
hsa05219	10	Topic3	0.000703796	mutat,gene,kras,patient,polymorph,braf,allel,chromosom,nras,genet,melanoma,exon,codon,case,fgfr3,variant,aml1eto,aml,genotyp,sequenc
hsa05219	10	Topic7	0.00385359	vegf,cell,endotheli,t,express,vegfb,vascular,receptor,mice,angiogenesi,adhes,lymphocyt,growth,immun,molecul,neutrophil,factor,lselectin,blood,ilt3
hsa05220	25	Topic20	2.61622e-24	activ,cell,kinas,signal,phosphoryl,protein,inhibit,pathway,regul,express,not,induc,role,effect,increas,or,stimul,inhibitor,respons,factor
hsa05220	25	Topic14	1.89448e-16	apoptosi,cell,bcl2,histon,hdac1,death,hdac2,p66shc,hdac,induc,bad,deacetylas,bclxl,apoptot,stress,inhibit,express,antiapoptot,oxid,mitochondri
hsa05220	25	Topic1	4.05352e-15	tyrosin,domain,phosphoryl,receptor,gab2,crkl,grb2,shp2,protein,sh2,bind,signal,crk,src,crkii,interact,associ,cbl,sh3,shc
hsa05220	25	Topic13	2.12789e-11	cancer,tumor,mutat,patient,express,gene,breast,carcinoma,case,braf,kras,pik3ca,melanoma,p,amplif,colorect,correl,detect,p53,analysi
hsa05220	25	Topic2	5.50861e-09	cell,cyclin,p53,cycl,d1,express,e2f1,prolifer,cdk4,tumor,rb,p27kip1,arrest,e2f3,e2f2,e2f,cdk6,level,regul,cancer
hsa05220	25	Topic24	7.56527e-07	pi3k,3kinas,insulin,akt2,akt,akt1,akt3,p85,phosphatidylinositol,subunit,pi3kgamma,glucos,p110delta,pi,isoform,phosphoinositid,alpha,pkb,resist,muscl
hsa05220	25	Topic21	7.61256e-06	nfkappab,ikk,b,activ,ikappabalpha,ikappab,inflammatori,nfkappa,tnfalpha,nuclear,alpha,kappa,macrophag,cytokin,ikkbeta,inflamm,factor,necrosi,ikk2,il6
hsa05220	25	Topic23	3.09339e-05	stat5b,stat5a,sos2,stat5,salt,plant,gh,sos1,arabidopsi,mutant,stat,toler,k,strain,stat3,pks1,channel,gene,sos3,rela
hsa05220	25	Topic7	0.000116163	level,increas,express,after,rat,group,mrna,p,effect,compar,decreas,control,studi,or,2,day,treatment,h,differ,not
hsa05220	25	Topic19	0.00080442	tgfbeta,growth,tgfbeta1,transform,receptor,cell,factor,smad3,express,smad4,beta,type,factorbeta,smad,tgfbeta3,collagen,endotheli,matrix,tgf,fibroblast
hsa05221	25	Topic12	7.94435e-21	activ,kinas,cell,phosphoryl,signal,protein,pathway,inhibit,mapk,erk,inhibitor,growth,erk12,effect,induc,stimul,mitogenactiv,p38,map,tyrosin
hsa05221	25	Topic22	4.92533e-20	cell,express,cancer,activ,apoptosi,inhibit,tumor,growth,human,line,protein,prolifer,target,effect,induc,level,cmyc,pim1,akt,role
hsa05221	25	Topic24	1.1672e-09	express,level,mice,increas,mrna,decreas,cell,after,protein,rat,effect,h,group,control,neuron,day,studi,induc,compar,cultur
hsa05221	25	Topic5	1.22916e-07	mutat,tumor,cancer,braf,kras,gene,carcinoma,patient,pik3ca,methyl,express,case,breast,detect,colorect,p,exon,analysi,tissu,egfr
hsa05221	25	Topic2	1.8904e-07	leukemia,acut,myeloid,fusion,aml,plzf,chromosom,promyelocyt,apl,patient,case,gene,transloc,flt3,aml1eto,etv6,leukem,alpha,cytogenet,transcript
hsa05221	25	Topic19	4.26572e-06	phosphoryl,kinas,insulin,mtor,rapamycin,protein,4ebp1,s6,s6k1,activ,synthesi,translat,pyridox,p70s6k,s6k2,akt,signal,ribosom,muscl,mammalian
hsa05221	25	Topic9	8.74552e-06	cell,t,express,mice,gfi1,b,differenti,stem,develop,hematopoiet,progenitor,bone,ckit,factor,transcript,runx1,lymphocyt,antigen,normal,human
hsa05221	25	Topic6	0.000496619	stat3,stat5b,stat5a,spi1,stat5,gh,salmonella,transcript,signal,mammari,transduc,activ,gene,stat,express,pathogen,phosphoryl,secret,liver,island
hsa05221	25	Topic11	0.000738031	nfkappab,activ,ikk,kinas,ikappab,b,tnfalpha,nuclear,inhibit,ikkbeta,phosphoryl,inflammatori,nfkappa,factor,cytokin,ikappabalpha,necrosi,rela,beta,ikk2
hsa05222	50	Topic19	1.84225e-20	laminin,alpha,chain,membran,basement,cell,beta,alpha5,collagen,1,integrin,alpha1,antibodi,5,2,3,peptid,6,type,epitheli
hsa05222	50	Topic12	6.52168e-10	express,tumor,cancer,gene,carcinoma,cell,patient,case,p,tissu,protein,methyl,correl,studi,detect,lung,or,associ,mutat,malign
hsa05222	50	Topic38	1.2859e-08	nfkappab,activ,kinas,b,tnfalpha,ikk,nuclear,inhibit,phosphoryl,ikappabalpha,ikappab,nfkappa,factor,ask1,p38,signal,inflammatori,induc,p65,mapk
hsa05222	50	Topic2	5.25359e-08	cell,express,activ,protein,regul,inhibit,increas,not,or,human,role,induc,gene,level,effect,growth,factor,suggest,function,studi
hsa05222	50	Topic23	5.3112e-06	traf2,signal,factor,nfkappab,traf6,traf1,traf,tnf,traf3,activ,necrosi,receptorassoci,cd40,receptor,traf4,b,traf5,ubiquitin,tumor,pathway
hsa05222	50	Topic25	6.93713e-05	cyclin,cycl,d1,kinas,cdk2,p27kip1,e,g1,phase,cdk4,arrest,cyclindepend,cdk6,phosphoryl,prb,p27,rb,cdk,cell,p21
hsa05222	50	Topic1	0.000525907	integrin,adhes,fibronectin,migrat,cell,pp125fak,focal,matrix,tyrosin,phosphoryl,alphabeta3,fak,motil,beta1,extracellular,fn,surfac,spread,alpha3,adher
hsa05222	50	Topic21	0.000525907	transcript,sumoyl,pias1,piasi,pias3,stat3,activ,sumo,ligas,stat1,repress,e3,interact,pia,inhibitor,ar,stat,modif,sumo1,enhanc
hsa05222	50	Topic45	0.000908538	apoptosi,bcl2,death,caspas,apoptot,xiap,apaf1,caspase3,caspase9,bclxl,bax,antiapoptot,c,ciap2,mitochondri,cytochrom,iap,p53,induc,resist
hsa05223	25	Topic3	4.53955e-12	kinas,activ,phosphoryl,protein,signal,pathway,mapk,erk,erk12,ras,raf1,pdk1,inhibit,cell,regul,mek1,inhibitor,map,mitogenactiv,p38
hsa05223	25	Topic15	9.77807e-11	cell,cancer,tumor,inhibit,akt,breast,akt2,line,akt1,growth,akt3,foxo3a,effect,human,apoptosi,target,invas,prolifer,treatment,lrrc4
hsa05223	25	Topic16	7.71404e-09	pkc,t,pi3k,gamma,3kinas,alpha,kinas,cell,p110delta,isoform,pkcalpha,activ,c,signal,p85,b,transloc,tsad,subunit,beta
hsa05223	25	Topic8	1.56811e-08	mutat,patient,braf,kras,pik3ca,gene,melanoma,nras,or,exon,analysi,identifi,clinic,genet,tumor,report,sequenc,detect,thyroid,develop
hsa05223	25	Topic9	2.34409e-08	cell,express,protein,activ,regul,not,role,function,gene,induc,or,increas,transcript,human,suggest,signal,level,promot,growth,inhibit
hsa05223	25	Topic23	6.83986e-06	cyclin,cycl,e2f1,d1,cdk4,rb,e2f2,e2f3,cdk6,p53,e2f,g1,kinas,prb,arrest,cyclindepend,retinoblastoma,phase,prolifer,p16ink4a
hsa05223	25	Topic5	7.35194e-06	level,group,increas,rat,after,express,p,or,patient,mice,effect,day,decreas,studi,compar,control,mrna,treatment,h,concentr
hsa05223	25	Topic7	8.8781e-06	cancer,express,tumor,gene,methyl,carcinoma,breast,patient,tissu,p,cell,fhit,lung,correl,p53,tumour,associ,case,normal,line
hsa05223	25	Topic18	0.000490004	acid,receptor,retino,beta,retinoid,rar,rxr,rarbeta,ra,gamma,alpha,rxrgamma,rarbeta2,rxralpha,differenti,rargamma,rxrbeta,mrna,raralpha,nuclear
hsa05310	25	Topic3	3.60849e-16	t,cell,respons,cd4,il4,mice,ifngamma,immun,antigen,cytokin,lymphocyt,product,b,tcell,th2,molecul,infect,peptid,stimul,epitop
hsa05310	25	Topic9	2.45e-09	patient,level,p,serum,group,control,asthma,higher,increas,subject,correl,cytokin,ecp,compar,il10,measur,after,studi,or,children
hsa05310	25	Topic15	3.25875e-07	allel,hla,patient,associ,frequenc,or,type,haplotyp,class,control,suscept,diseas,p,studi,popul,polymorph,ra,group,genotyp,hladrb1
hsa05310	25	Topic25	0.000459863	polymorph,gene,associ,genotyp,asthma,ige,risk,genet,snps,haplotyp,studi,allel,or,total,promot,suscept,variant,p,analysi,signific
hsa05310	25	Topic16	0.000641293	transplant,reject,recipi,donor,allograft,mismatch,graft,marrow,malign,gvhd,acut,bone,surviv,tumor,toler,chimer,match,lymphoma,target,bmt
hsa05320	50	Topic4	2.57665e-15	cell,t,express,mice,respons,immun,or,lymphocyt,activ,cd4,not,cd8,human,induc,effect,tcell,b,product,cd40,increas
hsa05320	50	Topic31	2.55669e-14	allel,associ,patient,hla,polymorph,control,or,frequenc,haplotyp,p,type,studi,gene,diseas,genotyp,suscept,risk,popul,class,diabet
hsa05320	50	Topic29	1.64297e-11	patient,level,group,p,or,after,increas,studi,treatment,serum,effect,control,clinic,differ,not,signific,compar,respons,correl,1
hsa05320	50	Topic47	4.17965e-09	allel,type,hlab,new,popul,hlac,individu,sequencebas,macaqu,sampl,sequenc,novel,mica,dpa1,detect,serolog,method,nucleotid,chines,rhesus
hsa05320	50	Topic32	6.83986e-06	class,hla,hlae,mhc,molecul,hlag,cell,nk,antigen,peptid,surfac,express,hlac,human,hlaf,histocompat,complex,bind,present,natur
hsa05320	50	Topic44	6.83986e-06	hepat,ifnalpha,interferon,infect,chronic,virus,ifna,c,ifn,b,interferonalpha,hcv,alpha,treatment,irf3,antivir,hbv,viral,irf7,type
hsa05320	50	Topic1	0.000490004	thyroid,tg,tshr,thyroglobulin,tsh,receptor,antibodi,grave,thyrotropin,tpo,autoimmun,stimul,peroxidas,hormon,diseas,hyperthyroid,assay,tgab,hypothyroid,differenti
hsa05320	50	Topic14	0.000490004	reject,liver,transplant,allograft,rat,graft,acut,recipi,cardiac,kidney,day,surviv,prolong,heart,renal,hepatocyt,immunosuppress,after,mrna,episod
hsa05320	50	Topic27	0.000490004	peptid,epitop,arthriti,bind,ra,ctl,drb10401,respons,virus,predict,affin,dr4,hladr4,motif,recogn,molecul,tcell,cii,target,hladrb10401
hsa05322	50	Topic12	4.44955e-16	allel,hla,class,ra,associ,haplotyp,type,frequenc,popul,hladrb1,suscept,patient,arthriti,mhc,rheumatoid,drb1,control,dqb1,gene,polymorph
hsa05322	50	Topic7	1.5164e-07	cell,t,respons,immun,cd4,b,ifngamma,mice,cd40,antigen,cd80,molecul,lymphocyt,cd8,express,cd86,cytokin,cd28,or,il10
hsa05322	50	Topic45	9.13991e-07	complement,c3,convertas,compon,c5,c1q,c1s,pathway,c4,classic,c1r,proteas,c4b,c1,factor,c3b,activ,c1qa,c4bp,defici
hsa05322	50	Topic28	8.76779e-06	antibodi,la,rna,ro,autoantibodi,lupus,sle,autoimmun,protein,ro52,autoantigen,peptid,er,sm,system,sera,smd1,rnas,erythematosus,antigen
hsa05322	50	Topic10	0.000551238	gamma,fc,receptor,cd64,igg,riia,monocyt,neutrophil,pmn,antibodi,r,ri,riii,immun,mab,riib,phagocytosi,riiia,phagocyt,cd16
hsa05323	25	Topic19	1.84885e-16	cell,t,immun,respons,mice,lymphocyt,b,cd4,ifngamma,molecul,cd8,cytokin,il15,il2,cd80,ctla4,express,tcell,or,antigen
hsa05323	25	Topic8	5.02159e-13	patient,level,group,p,increas,or,studi,control,after,serum,compar,express,differ,not,effect,correl,day,treatment,higher,signific
hsa05323	25	Topic17	1.35789e-10	subunit,atpas,thyroid,hormon,hatpas,vacuolar,proton,tr,beta,membran,pump,ph,mutat,renal,trbeta1,vesicl,tcirg1,isoform,t3,transport
hsa05323	25	Topic21	1.67858e-10	chemokin,neutrophil,il8,inflammatori,rant,lung,macrophag,epitheli,mcp1,chemotact,monocyt,ena78,gcp2,airway,inflamm,chemoattract,infect,groalpha,mip1,cc
hsa05323	25	Topic18	2.08078e-10	allel,associ,polymorph,patient,gene,genotyp,risk,hla,haplotyp,studi,or,p,control,frequenc,genet,diabet,suscept,popul,diseas,type
hsa05323	25	Topic2	1.78989e-06	cytokin,tnfalpha,il6,il1,alpha,beta,product,lps,necrosi,il18,tnf,releas,tlr4,respons,ifngamma,inflammatori,tlr2,stimul,macrophag,tumor
hsa05323	25	Topic12	0.00053084	vegf,endotheli,vascular,growth,factor,angiogenesi,plgf,vegfb,tie2,angiogen,vessel,ang1,flt1,placent,ang2,vegfr1,receptor,placenta,vegfr2,preeclampsia
hsa05323	25	Topic20	0.000921905	bone,osteoclast,matrix,rankl,cartilag,mmp3,mmp1,ra,metalloproteinas,resorpt,cathepsin,k,synovi,osteoblast,collagen,opg,tissu,arthriti,rheumatoid,periodont
hsa05330	50	Topic19	2.27502e-23	cell,t,express,respons,or,mice,activ,immun,cd4,cd8,not,lymphocyt,induc,tcell,b,cd80,molecul,cd28,human,tumor
hsa05330	50	Topic43	2.23702e-14	allel,associ,patient,hla,control,ra,or,haplotyp,suscept,frequenc,p,diseas,arthriti,class,hladrb1,rheumatoid,gene,studi,not,polymorph
hsa05330	50	Topic46	1.1762e-08	allel,hla,popul,type,hlab,frequenc,haplotyp,hlac,method,polymorph,differ,sampl,studi,class,genotyp,hladpb1,loci,locus,dpb1,han
hsa05330	50	Topic32	5.82478e-06	transplant,reject,recipi,graft,allograft,marrow,donor,bone,surviv,allogen,kidney,acut,renal,mismatch,stem,match,hematopoiet,gvhd,day,progenitor
hsa05330	50	Topic28	2.11489e-05	peptid,epitop,molecul,bind,class,antigen,human,hla,recogn,specif,clone,respons,present,drb10401,antibodi,beta,tcell,amino,predict,mhc
hsa05330	50	Topic2	2.83282e-05	polymorph,associ,gene,genotyp,il12b,risk,studi,allel,p,suscept,snps,diseas,patient,or,haplotyp,genet,control,ctla4,region,variant
hsa05330	50	Topic16	5.56828e-05	cell,class,nk,hlag,hlae,hla,express,molecul,receptor,killer,surfac,mhc,hlaf,hlac,natur,antigen,kir,inhibitori,tumor,human
hsa05330	50	Topic25	5.56828e-05	tnfalpha,cytokin,il10,il6,product,necrosi,macrophag,factor,tnf,secret,lps,effect,monocyt,stimul,tumor,inhibit,antiinflammatori,il8,proinflammatori,il1
hsa05330	50	Topic44	0.000137048	patient,level,p,increas,or,control,group,studi,after,diseas,express,clinic,compar,serum,associ,effect,higher,signific,blood,subject
hsa05330	50	Topic17	0.000454547	il4,cytokin,ifngamma,product,il10,il12,th2,il5,respons,il2,th1,il13,produc,ige,mrna,t,infect,stimul,helper,interleukin
hsa05330	50	Topic49	0.000454547	apoptosi,cell,fas,granzym,b,fasl,death,perforin,cd95,cytotox,ligand,apoptot,induc,caspas,express,bcl2,tumor,target,receptor,carcinoma
hsa05332	25	Topic21	4.78957e-17	class,hlag,hlae,peptid,molecul,cell,hla,mhc,antigen,epitop,express,human,surfac,present,recogn,bind,trophoblast,line,recognit,hlaf
hsa05332	25	Topic11	2.08774e-16	cell,t,express,lymphocyt,mice,cd8,activ,cd4,respons,ifngamma,immun,b,not,cytotox,or,cytokin,tcell,granzym,fas,induc
hsa05332	25	Topic4	1.86013e-14	allel,patient,associ,hla,gene,polymorph,frequenc,genotyp,haplotyp,diseas,control,p,studi,risk,suscept,group,class,or,popul,type
hsa05332	25	Topic19	1.20872e-11	nk,cell,kir,receptor,killer,inhibitori,express,natur,immunoglobulinlik,ligand,cd94,activ,kir3dl1,class,cd94nkg2a,function,iglik,kir2dl1,human,molecul
hsa05332	25	Topic17	1.23851e-06	gene,sequenc,allel,mutat,exon,new,region,novel,nucleotid,identifi,genom,encod,chromosom,human,substitut,codon,sprn,locus,famili,3
hsa05340	25	Topic3	1.59774e-14	transplant,mice,marrow,stem,bone,hematopoiet,recipi,allograft,donor,graft,reject,gvhd,human,cell,cd34,vector,progenitor,scid,antibodi,reconstitut
hsa05340	25	Topic4	8.07138e-13	cell,t,express,cd4,cd8,mice,immun,lymphocyt,respons,nk,or,activ,infect,human,not,induc,function,tcell,level,receptor
hsa05340	25	Topic9	9.18408e-10	b,cell,baff,express,baffr,mice,receptor,signal,matur,taci,bcell,develop,activ,preb,april,factor,bcr,surviv,cd19,differenti
hsa05340	25	Topic8	2.50683e-09	cd3,gamma,alpha,tcr,thymocyt,epsilon,delta,il7,chain,beta,il7r,c,receptor,thymic,gammac,develop,select,signal,mice,t
hsa05340	25	Topic14	7.90106e-05	kinas,activ,signal,cell,tyrosin,phosphoryl,lck,protein,receptor,btk,jak3,t,zap70,syk,regul,gefh1,pathway,cd45,inhibit,bcr
hsa05340	25	Topic6	0.000440641	class,mhc,ciita,transcript,express,rfx,promot,rfx5,complex,histocompat,transactiv,rfxap,gene,major,rfxank,collagen,molecul,factor,hla,line
hsa05340	25	Topic16	0.000440641	nfkappab,rag1,artemi,rag2,recombin,dna,nemo,dj,activ,rag,repair,ikk,rearrang,ikappab,dnapkc,kinas,phosphoryl,cleavag,rss,nhej
hsa05340	25	Topic21	0.000587273	mutat,patient,syndrom,gene,chd7,caus,genet,phenotyp,autoimmun,charg,identifi,air,novel,defect,famili,exon,diseas,sequenc,nipbl,case
hsa05410	10	Topic7	2.93871e-05	patient,p,group,after,level,serum,day,coronari,blood,measur,platelet,myocardi,risk,ctni,cardiac,troponin,n,ace,005,clinic
hsa05410	10	Topic5	0.000128884	muscl,muscular,dystrophi,skelet,express,fiber,lamin,actin,isoform,sarcoglycan,myhc,dystrophin,myosin,desmin,emerin,nuclear,mice,mitochondri,smooth,membran
hsa05410	10	Topic2	0.000134003	channel,ca2,calcium,mice,subunit,neuron,express,activ,ltype,pkc,heart,ryr2,cardiac,receptor,myocyt,cav13,ampk,ncx1,increas,muscl
hsa05410	10	Topic1	0.000444257	cell,integrin,beta,adhes,express,alpha,tgfbeta,collagen,cultur,tgfbeta1,cytokin,growth,t,activ,endotheli,platelet,matrix,stimul,antibodi,lymphocyt
hsa05410	10	Topic3	0.000788463	troponin,structur,bind,cardiac,forc,titin,c,filament,degre,affin,sarcomer,conform,bond,complex,prr5,tnc,residu,domain,cmybpc,ca2
hsa05412	25	Topic18	3.4358e-19	integrin,alpha,beta,cell,adhes,subunit,collagen,migrat,laminin,matrix,1,antibodi,express,beta4,fibronectin,6,extracellular,endotheli,beta1,surfac
hsa05412	25	Topic2	8.1826e-14	channel,ca2,calcium,subunit,cardiac,current,ryr2,ltype,ncx1,cav13,heart,cav12,releas,exchang,muscl,activ,ryanodin,myocyt,skelet,serca2
hsa05412	25	Topic17	2.07639e-11	mutat,patient,gene,famili,muscular,dystrophi,identifi,diseas,genet,clinic,caus,analysi,congenit,autosom,case,syndrom,report,phenotyp,exon,recess
hsa05412	25	Topic8	9.74315e-07	group,p,patient,level,effect,after,studi,control,increas,treatment,express,compar,or,rat,day,differ,chang,signific,1,decreas
hsa05412	25	Topic22	4.95611e-06	junction,desmosom,cadherin,adhes,cell,plakoglobin,cx43,ncadherin,epitheli,desmoplakin,alphacatenin,gap,cellcel,desmocollin,hair,ecadherin,dsg2,desmoglein,intercellular,keratinocyt
hsa05412	25	Topic23	7.22308e-06	muscl,mice,skelet,dystrophin,muscular,dystrophi,sarcoglycan,smooth,defici,complex,express,fiber,cardiac,transgen,heart,gene,knockout,desmin,alphaactinin4,deltasarcoglycan
hsa05412	25	Topic14	3.09147e-05	associ,polymorph,diabet,genotyp,allel,risk,p,gene,tcf7l2,studi,2,variant,genet,type,snps,popul,actn3,insulin,control,frequenc
hsa05412	25	Topic21	0.00114304	cell,t,express,cd83,dc,stem,lymphocyt,bone,matur,differenti,molecul,cultur,b,cd4,vla4,dcs,cd29,blood,antigen,immun
hsa05414	50	Topic46	1.83034e-12	heart,cardiac,ca2,ventricular,phosphoryl,ryr2,myocyt,increas,phospholamban,sr,contractil,failur,function,reticulum,serca2,sarcoplasm,left,cardiomyocyt,alter,myocardi
hsa05414	50	Topic42	5.99102e-09	channel,ca2,calcium,subunit,ltype,current,cav13,exchang,cav12,ncx1,muscl,skelet,receptor,releas,membran,cardiac,coupl,voltageg,dihydropyridin,ca12
hsa05414	50	Topic20	7.37379e-08	muscl,muscular,dystrophi,sarcoglycan,dystrophin,complex,skelet,gammasarcoglycan,deltasarcoglycan,alphasarcoglycan,membran,dmd,dystroglycan,mdx,mice,fiber,alpha,dystroph,laminin,betadystroglycan
hsa05414	50	Topic50	1.08751e-07	integrin,alpha,beta,cell,adhes,subunit,1,laminin,migrat,antibodi,3,beta4,matrix,4,beta1,express,6,surfac,extracellular,alphabeta3
hsa05414	50	Topic5	1.49874e-07	mutat,gene,patient,famili,caus,clinic,identifi,diseas,genet,phenotyp,case,associ,or,analysi,report,protein,not,sever,novel,studi
hsa05414	50	Topic48	3.40472e-05	rat,mrna,increas,level,after,day,effect,express,group,p,h,1,decreas,control,or,treatment,10,chang,3,week
hsa05414	50	Topic43	0.000185473	muscl,skelet,isoform,fiber,myhc,titin,myosin,fibr,slow,desmin,type,sarcomer,heavi,filament,chain,forc,myopathi,tropomyosin,smooth,myoblast
hsa05414	50	Topic1	0.000918283	cell,bone,stem,marrow,progenitor,cultur,bm,cd34,stromal,popul,hematopoiet,differenti,mast,transplant,expans,megakaryocyt,marker,liver,mesenchym,enrich
hsa05416	50	Topic30	3.74412e-10	muscl,myosin,myhc,isoform,heavi,smooth,fiber,chain,skelet,type,express,cardiac,adult,iia,myocyt,iib,fast,fibr,slow,nonmuscl
hsa05416	50	Topic22	5.24241e-09	cell,class,peptid,hlae,nk,mhc,molecul,hla,epitop,antigen,t,cytotox,human,perforin,killer,hladra,immun,surfac,present,natur
hsa05416	50	Topic13	2.46291e-07	cell,t,cd4,immun,cd40,lymphocyt,cd80,mice,respons,cd8,cd86,molecul,costimulatori,induc,tcell,b,cytokin,ligand,product,cd40l
hsa05416	50	Topic34	7.97499e-07	mutat,gene,patient,muscular,dystrophi,famili,muscl,caus,sarcoglycan,clinic,sever,cardiomyopathi,defici,diseas,myh7,congenit,alphasarcoglycan,complex,identifi,genet
hsa05416	50	Topic2	5.85584e-05	allel,associ,patient,hla,polymorph,frequenc,or,gene,studi,popul,control,diseas,haplotyp,type,p,genotyp,risk,suscept,class,genet
hsa05416	50	Topic20	6.70996e-05	apoptosi,caspas,cell,activ,death,caspase3,induc,caspase9,apoptot,caspase8,inhibitor,cleavag,8,cytochrom,c,inhibit,fas,bcl2,pathway,mitochondri
hsa05416	50	Topic8	0.000514367	adhes,icam1,endotheli,lfa1,molecul,neutrophil,leukocyt,cd11a,cd18,inflammatori,asthma,integrin,lymphocyt,intercellular,monocyt,inflamm,cd11b,adher,molecule1,vascular
