# Supplementary material for: GeneTopics - interpretation of gene sets via literature-driven topic models
Source: BMC Syst Biol. 2013 Dec 9;7(Suppl 5):S10. doi: 10.1186/1752-0509-7-S5-S10 (PMC4029197; doi:10.1186/1752-0509-7-S5-S10)
Supplement: Additional file 2 — The file contains the full table of topics for 157 GAD gene sets. Table 2 is a subset of this file. [file 1752-0509-7-S5-S10-S2.xlsx]

## Sheet: gad_result4paper
GAD gene set	LDA model	Number of relevant topics	Best Topic
esophageal cancer	20	7	genotyp,polymorph,risk,associ,cancer,95,gstm1,gene,or,ci,control,studi,allel,gstt1,p,patient,genet,gstp1,frequenc,signific
kidney cancer	15	2	polymorph,xrcc1,risk,repair,cancer,genotyp,dna,95,associ,ci,gene,allel,variant,control,patient,suscept,breast,frequenc,case,ratio
alzheimer's disease	15	10	polymorph,genotyp,associ,allel,risk,gene,patient,p,popul,genet,95,variant,diseas,haplotyp,diabet,subject,frequenc,ci,snps,control
blood pressure, arterial	20	11	polymorph,genotyp,gene,associ,allel,p,risk,variant,hypertens,patient,genet,subject,popul,95,haplotyp,frequenc,ci,variat,studi,pressur
carotid atherosclerosis	10	6	eno,endotheli,ace,oxid,rat,inhibitor,nitric,group,renal,p,inhibit,day,treatment,synthas,after,vascular,arteri,heart,angiotensin,enzym
hypertension	20	14	arteri,rat,angiotensin,pressur,vascular,hypertens,heart,cardiac,receptor,renal,blood,ang,increas,ace,endotheli,ventricular,express,after,at1,muscl
cirrhosis	10	5	iron,transferrin,receptor,tfr,hfe,ferritin,cell,stfr,method,uptak,serum,assay,status,sampl,antibodi,marrow,recycl,blood,concentr,defici
hepatitis c, chronic	10	7	polymorph,il12b,genotyp,associ,allel,risk,gene,frequenc,patient,haplotyp,genet,diseas,suscept,p,popul,asthma,ci,il12,variant,95
longevity	15	7	polymorph,genotyp,gstm1,gene,risk,associ,gstt1,cancer,allel,frequenc,genet,95,null,ci,patient,control,variant,popul,individu,p
diabetes, type 2	20	14	polymorph,associ,genotyp,gene,allel,p,risk,diabet,variant,patient,subject,genet,popul,snps,type,frequenc,haplotyp,95,2,studi
cardiomyopathy	15	6	rat,heart,ca2,increas,receptor,effect,cardiac,phosphoryl,antagonist,agonist,activ,beta1ar,plb,induc,contractil,beta2ar,relax,ventricular,sr,atrial
coronary heart disease	15	9	polymorph,associ,risk,genotyp,allel,gene,patient,diabet,subject,p,apo,diseas,age,frequenc,variant,cad,group,popul,insulin,coronari
polycystic ovary syndrome	15	8	insulin,irs1,receptor,phosphoryl,irs2,signal,kinas,ir,cell,pathway,igf,activ,protein,3kinas,tyrosin,growth,stimul,substrat,insulinstimul,glucos
insulin resistance	15	7	insulin,glucos,muscl,diabet,glycogen,skelet,mice,resist,irs1,uptak,glucokinas,activ,synthas,liver,phosphoryl,metabol,irs2,increas,rat,insulinstimul
lung cancer	20	10	polymorph,genotyp,risk,cancer,associ,gene,95,allel,ci,smoke,studi,or,genet,gstm1,lung,variant,patient,control,p,gstt1
prostate cancer	20	11	polymorph,genotyp,risk,cancer,associ,gene,allel,variant,95,ci,p,genet,control,patient,frequenc,prostat,popul,or,studi,breast
breast cancer	25	12	polymorph,risk,genotyp,cancer,associ,gene,allel,95,studi,ci,or,patient,breast,p,control,variant,genet,frequenc,popul,signific
stomach cancer	20	10	polymorph,genotyp,risk,associ,cancer,gene,allel,95,gstm1,gstt1,patient,ci,frequenc,p,genet,control,or,gstp1,studi,suscept
bladder cancer	15	8	mice,rat,after,increas,day,express,h,ino,induc,injuri,oxid,nitric,mrna,group,activ,week,tissu,level,treatment,control
nasopharyngeal cancer	10	3	hsp702,group,heat,shock,hsp701,hsp70,after,stress,p,level,liver,mice,tnfalpha,h,mrna,24,day,hspa1b,control,oxid
colorectal cancer	15	11	polymorph,genotyp,risk,associ,95,cancer,allel,gene,ci,patient,variant,genet,gstm1,frequenc,p,popul,gstt1,control,smoke,suscept
leukemia	10	8	genotyp,polymorph,risk,gstm1,gstt1,cancer,95,ci,gstp1,xrcc1,associ,null,allel,stransferas,glutathion,suscept,p,repair,smoke,control
birth weight	25	5	associ,gene,fto,polymorph,obes,variant,studi,allel,diabet,p,genotyp,type,2,popul,or,fat,snps,mass,bmi,subject
cardiovascular	10	7	angiotensin,receptor,rat,ace,aldosteron,ang,anp,at1,hypertens,pressur,renal,cyp11b2,heart,natriuret,effect,blood,increas,peptid,cardiac,losartan
asthma	20	12	polymorph,associ,gene,allel,genotyp,patient,risk,asthma,p,popul,genet,variant,diseas,suscept,95,haplotyp,frequenc,control,studi,ci
parkinson's disease	15	10	polymorph,genotyp,risk,associ,gene,allel,cancer,alcohol,95,patient,ci,variant,gstm1,genet,p,frequenc,gstp1,popul,control,gstt1
psychoses	10	7	polymorph,associ,schizophrenia,gene,genotyp,disord,allel,patient,comt,dtnbp1,haplotyp,variant,risk,drd4,sampl,popul,genet,bipolar,signific,snps
chronic obstructive pulmonary disease/copd	10	7	polymorph,genotyp,risk,cancer,gstm1,allel,gene,95,associ,patient,gstp1,frequenc,gstt1,genet,ci,suscept,variant,p,stroke,stransferas
oral cancer	25	8	patient,level,p,group,serum,control,or,activ,after,studi,not,concentr,signific,plasma,diabet,higher,correl,compar,coronari,measur
hepatitis b	15	5	ifngamma,t,cell,tbet,mice,cytokin,immun,il4,il18,product,th1,il10,il12,respons,infect,cd4,express,nk,th2,induc
liver cancer	20	6	polymorph,genotyp,risk,cancer,associ,gstm1,gene,studi,95,p,or,allel,patient,ci,control,genet,frequenc,variant,gstt1,popul
endometriosis	20	8	cancer,breast,patient,express,tumor,carcinoma,surviv,p,tumour,prognost,status,clinic,tissu,receptor,stage,correl,treatment,therapi,colorect,recurr
schizophrenia	20	11	polymorph,gene,associ,allel,schizophrenia,genotyp,risk,patient,genet,p,haplotyp,disord,variant,popul,studi,snps,frequenc,suscept,control,sampl
bipolar disorder	15	8	polymorph,associ,schizophrenia,gene,disord,patient,genotyp,allel,genet,risk,sampl,depress,bipolar,snps,disc1,subject,studi,comt,haplotyp,dtnbp1
alcoholism	15	8	polymorph,alcohol,gene,genotyp,associ,allel,risk,genet,patient,haplotyp,variant,subject,snps,smoke,cancer,frequenc,nicotin,p,schizophrenia,depend
autism	20	8	genotyp,gstm1,risk,polymorph,cancer,gstt1,null,95,associ,ci,gene,frequenc,glutathion,p,or,studi,individu,suscept,smoke,control
atherosclerosis, coronary	50	12	polymorph,associ,gene,genotyp,allel,risk,patient,studi,or,p,diseas,control,genet,popul,variant,frequenc,not,factor,subject,differ
vascular disease	15	8	group,inhibitor,after,ace,rat,plasminogen,heart,activ,p,effect,injuri,treatment,arteri,pai1,time,diabet,plasma,angiotensin,day,tissu
head and neck cancer	10	5	polymorph,alcohol,genotyp,risk,allel,aldh2,95,cancer,associ,xrcc1,ci,gene,dehydrogenas,genet,adh3,variant,repair,frequenc,patient,p
insulin	15	8	insulin,glucos,adipos,express,fatti,adiponectin,adipocyt,mice,tissu,acid,mrna,fat,obes,muscl,mitochondri,diabet,metabol,leptin,increas,ucp2
obesity	20	12	polymorph,gene,associ,genotyp,allel,risk,variant,p,genet,popul,subject,studi,patient,haplotyp,frequenc,snps,variat,control,95,diabet
blood pressure	15	7	polymorph,associ,genotyp,gene,p,fto,allel,risk,obes,patient,variant,subject,hypertens,popul,genet,diabet,bmi,mass,95,age
myocardial infarct	20	12	polymorph,genotyp,associ,risk,allel,gene,patient,p,studi,variant,popul,subject,frequenc,genet,control,95,or,ci,diseas,factor
stroke	15	10	polymorph,associ,gene,genotyp,risk,allel,patient,stroke,diseas,variant,p,genet,popul,95,mthfr,il23r,control,haplotyp,snps,subject
heart disease, ischemic	15	7	polymorph,associ,genotyp,risk,allel,gene,patient,coronari,variant,haplotyp,diseas,pon1,p,ci,apoa5,frequenc,subject,95,cad,popul
cerebrovascular disease	15	8	factor,thrombin,platelet,patient,plasma,fviii,activ,thrombosi,clot,coagul,concentr,inhibitor,blood,hemophilia,generat,anticoagul,assay,prothrombin,bleed,p
bone density	15	11	polymorph,genotyp,associ,allel,risk,gene,p,genet,frequenc,variant,95,ci,alcohol,snps,popul,patient,haplotyp,women,bmd,subject
periodontitis	15	8	polymorph,genotyp,allel,associ,gene,risk,patient,nat2,haplotyp,p,popul,frequenc,95,genet,suscept,diseas,control,ci,snps,variant
coronary artery disease	15	8	polymorph,genotyp,risk,allel,gene,p,associ,patient,frequenc,genet,variant,popul,95,mthfr,subject,pon1,group,diseas,ci,women
bone mass	10	5	day,bst,concentr,somatotropin,androgen,testosteron,group,p,femal,rat,male,treatment,d,effect,gh,cow,increas,weight,treat,igf
diabetes, type 1	15	9	polymorph,genotyp,allel,patient,gene,diabet,risk,associ,p,popul,frequenc,variant,diseas,genet,haplotyp,subject,suscept,95,alcohol,type
body mass	50	10	associ,polymorph,gene,genotyp,allel,studi,risk,p,variant,or,2,diabet,type,subject,genet,popul,haplotyp,not,frequenc,control
epilepsy	20	9	polymorph,gene,associ,genotyp,chrna4,snps,allel,nicotin,studi,receptor,genet,linkag,control,risk,individu,analysi,variat,signific,subunit,popul
lipids	15	7	polymorph,associ,gene,allel,genotyp,obes,p,fto,risk,variant,diabet,subject,popul,bmi,snps,genet,haplotyp,carrier,2,95
glucose	20	9	polymorph,genotyp,associ,p,allel,subject,gene,obes,women,pon1,risk,bodi,bmi,patient,serum,weight,age,higher,men,level
neuroticism	10	6	polymorph,associ,gene,allel,genotyp,risk,comt,genet,patient,drd4,stroke,schizophrenia,adhd,disord,sampl,haplotyp,dopamin,suscept,p,signific
anxiety disorder	20	6	disord,serotonin,depress,genotyp,polymorph,behavior,associ,patient,maoa,studi,subject,risk,femal,gene,treatment,anxieti,function,ssri,clinic,aggress
depressive disorder, major	20	7	neuron,express,brain,cell,mrna,mice,level,cortex,rat,hippocamp,region,receptor,synapt,axon,increas,adult,immunoreact,protein,function,develop
multiple sclerosis	15	8	cell,t,immun,cd4,lymphocyt,infect,mice,express,chemokin,tcell,b,cd8,ccr5,virus,receptor,pd1,hiv1,treg,antigen,ligand
malaria	20	8	polymorph,patient,genotyp,associ,gene,allel,studi,control,p,diseas,risk,haplotyp,frequenc,suscept,or,differ,95,fcgr2a,sle,variant
osteoarthritis	10	4	polymorph,allel,associ,genotyp,gene,diabet,p,bone,risk,popul,bmd,genet,enpp1,fractur,patient,asthma,subject,women,obes,snps
kidney transplant	25	5	gene,sequenc,promot,mous,human,region,transcript,prostat,clone,chromosom,detect,dna,cdna,folh1,analysi,site,isol,psm,genom,encod
leukemia, myeloid	10	6	cxcr4,tumor,pancreat,cell,nras,cxcl12,chemokin,mice,cancer,express,sdf1,oncogen,receptor,kras,migrat,transform,inhibit,invas,signal,develop
depression	15	7	mao,5ht,transport,brain,dopamin,dat,serotonin,monoamin,hydroxylas,tryptophan,uptak,bind,da,mice,sert,tph2,cortex,striatum,oxidas,striatal
thromboembolism, venous	15	7	polymorph,genotyp,mthfr,risk,allel,gene,associ,patient,p,reductas,genet,c677t,frequenc,folat,homocystein,control,ci,95,diseas,methylenetetrahydrofol
cystic fibrosis	10	3	receptor,cftr,cell,p2y2,ca2,atp,cl,activ,cf,cystic,secret,fibrosi,kinas,nucleotid,conduct,regul,channel,stimul,agonist,utp
rheumatoid arthritis	20	11	polymorph,allel,associ,gene,patient,genotyp,ra,sle,p,haplotyp,diseas,control,suscept,risk,genet,popul,frequenc,studi,variant,autoimmun
nephropathy in other diseases	10	5	insulin,glucos,pai1,p,glut1,androgen,plasminogen,transport,tpa,plasma,increas,level,rat,resist,decreas,diet,001,group,diabet,hormon
atherosclerosis	25	8	polymorph,associ,genotyp,allel,gene,patient,risk,p,studi,diseas,genet,or,control,signific,variant,frequenc,popul,differ,95,subject
systemic lupus erythematosus	15	7	polymorph,allel,associ,genotyp,patient,ra,sle,gene,risk,suscept,haplotyp,p,popul,frequenc,95,diseas,genet,variant,control,ptpn22
lupus erythematosus	10	5	polymorph,allel,genotyp,patient,gene,associ,sle,risk,p,genet,diseas,ptpn22,irf5,ra,lupus,suscept,frequenc,control,popul,haplotyp
hiv	15	8	cell,t,mice,cytokin,immun,respons,cd4,ifngamma,product,activ,il12,il4,infect,treg,express,il10,diseas,il23,induc,cd8
atopy	25	9	cell,express,activ,effect,protein,induc,increas,inhibit,not,human,or,role,mrna,signal,factor,regul,respons,level,stimul,studi
allergic rhinitis	10	5	ifngamma,il13,t,cytokin,mice,cell,il4,respons,product,infect,interferongamma,il12,immun,receptor,induc,virus,allerg,macrophag,lymphocyt,cd8
cervical cancer	15	3	hsp72,heat,rat,h,shock,increas,mice,level,protein,after,day,express,oxid,brain,neuron,liver,injuri,stress,effect,protect
preterm delivery	10	6	group,p,patient,level,day,week,serum,after,005,il6,control,vs,n,diabet,renal,higher,pg,plasma,blood,correl
lupus	20	10	group,rat,after,increas,liver,day,il6,h,tnfalpha,acut,lung,level,injuri,mice,3,pancreat,studi,24,hour,decreas
pancreatic cancer	10	5	tumor,kras,p53,egfr,patient,cancer,express,mutat,carcinoma,p16ink4a,cell,clinic,p,surviv,colorect,methyl,correl,p16,tissu,status
cholesterol, hdl	25	8	polymorph,associ,gene,genotyp,p,allel,risk,subject,studi,level,variant,diabet,genet,patient,2,or,signific,diseas,frequenc,popul
cholesterol	15	9	polymorph,genotyp,allel,associ,risk,subject,p,diabet,gene,popul,patient,variant,genet,women,obes,frequenc,carrier,insulin,snps,haplotyp
lipoprotein	15	9	polymorph,allel,associ,genotyp,gene,risk,variant,p,subject,apo,apoa5,diabet,apolipoprotein,triglycerid,genet,frequenc,popul,haplotyp,patient,lipid
cerebral infarct	10	7	factor,patient,group,after,p,injuri,treatment,rfviia,bleed,mpo,day,activ,pai1,recombin,blood,h,lung,plasma,clinic,inhibitor
pregnancy loss, recurrent	20	5	factor,coagul,mutat,activ,fxii,xiii,defici,thrombosi,xii,fxiii,thrombin,patient,venous,prothrombin,plasma,blood,fv,clot,anticoagul,gene
preeclampsia	10	4	polymorph,genotyp,allel,patient,gene,associ,risk,mutat,variant,genet,mthfr,popul,frequenc,diseas,factor,p,subject,95,exon,haplotyp
acute coronary syndrome	10	6	polymorph,genotyp,risk,gene,allel,patient,associ,cyp1a1,individu,genet,frequenc,95,gstm1,suscept,p,ci,variant,haplotyp,diseas,popul
stroke, ischemic	15	7	polymorph,gene,associ,genotyp,risk,allel,stroke,patient,genet,popul,studi,mthfr,frequenc,p,subject,control,diseas,95,snps,factor
behcet's disease	15	7	patient,group,p,level,serum,day,control,sever,after,acut,plasma,concentr,solubl,n,higher,healthi,signific,hepat,injuri,dose
hormone disturbance	15	6	bind,residu,acid,human,structur,protein,mutant,domain,interact,site,form,amino,42,mutat,subunit,enzym,comt,sequenc,posit,substrat
infertility, male	15	5	dazl,germ,express,cell,gene,daz,human,protein,mous,dazl1,testi,male,delet,spermatogenesi,boul,develop,embryon,ovari,pattern,transcript
osteoporosis	10	5	cell,tgfbeta1,il10,growth,express,mice,t,cytokin,tgfbeta,factor,klotho,cultur,induc,apoptosi,effect,prolifer,immun,tnf,infect,igf
endometrial cancer	20	6	p53,dna,p73,cell,atm,damag,chk2,mdm2,phosphoryl,respons,protein,cycl,apoptosi,checkpoint,arrest,activ,regul,kinas,repair,function
smoking	20	6	polymorph,associ,gene,genotyp,allel,risk,p,studi,smoke,control,variant,patient,genet,nicotin,95,snps,or,cancer,alcohol,mthfr
nephropathy, diabetic	15	10	cell,beta,activ,inhibit,il1,kinas,induc,express,pkc,effect,signal,stimul,protein,mnsod,increas,induct,mrna,cultur,inhibitor,pathway
systolic blood pressure	5	2	pmca1,express,sequenc,ca2,gene,membran,glyoxyl,reductas,pmca,enzym,strain,protein,isoform,cc1,cell,human,hydroxypyruv,tkt,pmca4,clone
hepatitis c	10	6	il16,il10,cytokin,t,cell,ccr2,express,mice,chemokin,monocyt,patient,macrophag,cd4,product,ifngamma,inflammatori,immun,stimul,lymphocyt,respons
migraine	20	8	polymorph,gene,allel,associ,genotyp,drd4,dopamin,genet,patient,repeat,p,studi,frequenc,trait,variant,5httlpr,control,adhd,risk,subject
left ventricular hypertrophy	15	8	rat,ace,ace2,enzym,group,renal,express,angiotensin,hypertens,week,2,diabet,mrna,ang,treatment,inhibitor,system,angiotensinconvert,pressur,blood
weight gain	15	9	leptin,mc4r,mice,obes,rat,receptor,fat,energi,express,weight,food,signal,mrna,intak,bodi,increas,hypothalam,diet,melanocortin,oletf
attention deficit hyperactivity disorder	20	8	mice,rat,increas,effect,express,day,level,chang,activ,mrna,decreas,after,or,control,not,stress,reduc,treatment,h,alter
personality traits	15	5	effect,treatment,or,studi,serotonin,sert,reuptak,antidepress,inhibitor,increas,respons,1,drug,not,day,test,behaviour,week,fluoxetin,reduc
cognitive function	15	5	snap25,protein,synapt,disc1,complex,membran,neuron,exocytosi,snare,bont,vesicl,neurit,syntaxin,dysbindin,interact,axon,presynapt,kda,25,pc12
inflammatory bowel disease	20	5	associ,polymorph,diseas,cd,patient,variant,gene,genotyp,p,allel,crohn,ibd,suscept,risk,studi,control,or,dlg5,il23r,ci
cholesterol, ldl	20	8	polymorph,associ,genotyp,allel,gene,risk,p,subject,variant,snps,genet,haplotyp,popul,apo,patient,diseas,frequenc,variat,95,ci
cholesterol, total	20	7	mice,express,increas,level,mrna,liver,decreas,rat,mtp,apo,secret,reduc,protein,effect,hepat,lipid,triglycerid,role,plasma,not
hyperlipidemia	10	4	cholesterol,lipoprotein,ldl,apoa,apo,abca1,hdl,apolipoprotein,efflux,lipid,macrophag,atherosclerosi,ldlr,vldl,mice,cell,particl,transport,densiti,plasma
tuberculosis	20	9	polymorph,gene,associ,allel,patient,il12b,genotyp,suscept,diseas,genet,tuberculosi,variant,tb,popul,p,mutat,or,studi,snps,infect
graves' disease	25	5	associ,polymorph,gene,allel,patient,ptpn22,diseas,diabet,control,genotyp,or,suscept,type,1,studi,autoimmun,risk,95,p,ctla4
macular degeneration	10	4	pon1,genotyp,polymorph,risk,associ,allel,apo,p,patient,variant,paraoxonas,diseas,subject,95,gene,ci,activ,frequenc,ad,popul
height	20	9	receptor,peptid,rat,natriuret,cnp,camp,activ,neuron,effect,antagonist,inhibit,agonist,glutam,mglur,pde3a,increas,ca2,nprc,5ht2b,cyclas
ovarian cancer	25	6	polymorph,gene,associ,genotyp,risk,allel,95,haplotyp,control,or,cancer,p,patient,comt,smoke,variant,studi,signific,ci,snps
cardiovascular disease	20	10	polymorph,genotyp,associ,allel,gene,patient,risk,p,studi,diseas,subject,variant,genet,control,frequenc,diabet,popul,haplotyp,group,differ
nephropathy	15	8	polymorph,genotyp,allel,gene,patient,associ,hypertens,risk,p,ace,alphaadducin,genet,popul,95,frequenc,ci,variant,diseas,diabet,subject
celiac disease	15	8	t,cell,cd4,immun,lymphocyt,respons,mice,cd8,express,molecul,tcell,activ,costimulatori,ico,nk,b,cd28,ifngamma,product,induc
sclerosis, systemic	25	7	allel,associ,polymorph,gene,ptpn22,patient,diabet,diseas,or,type,risk,control,studi,hla,genotyp,haplotyp,autoimmun,suscept,genet,frequenc
crohn's disease	15	9	mice,il4,infect,macrophag,respons,ifngamma,il18,nramp1,il13,receptor,bone,cytokin,il10,alpha,csf1,product,ko,cell,csf1r,cfms
ulcerative colitis	20	7	polymorph,associ,patient,genotyp,allel,gene,diseas,p,risk,variant,suscept,studi,frequenc,control,or,genet,popul,cd,95,haplotyp
retinopathy, diabetic	10	7	polymorph,patient,genotyp,pon1,risk,allel,associ,gene,p,diabet,pon2,diseas,subject,coronari,genet,control,level,frequenc,group,healthi
atopic dermatitis	15	6	mast,cell,chymas,epitheli,airway,bronchial,tryptas,mc,disc,proteas,eosinophil,infiltr,asthma,number,il13,mcs,inflammatori,herniat,rat,goblet
cancer	15	6	dna,repair,cell,damag,xpa,recombin,break,gene,excis,mutat,xrcc2,nbs1,pathway,rad51,defect,homolog,ner,atm,doublestrand,chromosom
psoriasis	15	7	cell,t,cytokin,il15,il12,mice,immun,il13,respons,ifngamma,product,stat4,il4,il23,nk,il10,infect,il2,express,th1
dementia	20	6	level,mice,increas,express,rat,after,or,decreas,effect,control,activ,mrna,not,tissu,reduc,day,measur,p,treatment,protein
respiratory syncytial virus	15	7	il4,il13,cytokin,product,ifngamma,tnfalpha,il10,stimul,il6,cell,mrna,th2,il1beta,cultur,eosinophil,lps,il1,allerg,il2,macrophag
c-reactive protein	15	6	patient,p,level,serum,haptoglobin,group,age,subject,control,concentr,after,protein,correl,increas,vs,005,higher,crp,sampl,healthi
heart failure	15	8	phosphoryl,kinas,stimul,camp,protein,microm,increas,effect,myocyt,beta,beta2adrenoceptor,beta1adrenoceptor,activ,cyclic,inhibit,signal,inhibitor,1,site,mrna
pulmonary function	10	4	cd14,adam19,cell,express,lps,monocyt,meltrin,beta,blood,adhes,scd14,adam,tnfalpha,human,tlr4,cytokin,activ,immun,disintegrin,inflamm
sepsis	25	7	polymorph,associ,gene,allel,genotyp,patient,risk,p,studi,control,diseas,or,genet,frequenc,haplotyp,suscept,differ,popul,95,signific
sjogren's syndrome	10	3	t,cell,ccr5,il10,immun,infect,hiv1,ifngamma,mice,ctla4,cytokin,cd4,chemokin,express,lymphocyt,virus,respons,induc,product,cxcr4
kidney failure, chronic	15	7	t,cell,il4,rant,chemokin,cytokin,express,mice,lymphocyt,respons,ifngamma,product,immun,cd4,il10,receptor,th2,cd8,il13,eosinophil
atherosclerosis, carotid	20	6	polymorph,associ,gene,allel,genotyp,variant,risk,genet,p,popul,studi,apoa5,patient,level,triglycerid,subject,diseas,apoc3,plasma,carrier
panic disorder	15	8	receptor,5ht1a,effect,5ht2a,5ht,agonist,antagonist,serotonin,rat,treatment,drug,respons,administr,inhibitor,8ohdpat,activ,behavior,reduc,produc,induc
suicide	20	8	mice,dopamin,dat,effect,behavior,da,transport,cocain,knockout,ethanol,increas,sleep,cortex,rat,anim,striatum,wildtyp,brain,after,decreas
glucose tolerance	25	4	associ,polymorph,gene,diabet,allel,variant,genotyp,2,p,studi,insulin,risk,subject,adiponectin,or,type,fabp2,snps,obes,genet
melanoma	15	7	cell,express,activ,increas,effect,protein,induc,or,inhibit,human,regul,role,signal,function,not,ho1,level,pathway,respons,suggest
body mass index	10	4	obes,fto,polymorph,associ,genotyp,allel,p,bmi,gene,variant,bodi,risk,mass,subject,diabet,women,fat,weight,popul,index
metabolic syndrome	15	7	polymorph,allel,genotyp,gene,apoa5,associ,triglycerid,risk,tg,patient,p,hypertens,subject,level,frequenc,lipoprotein,apolipoprotein,plasma,popul,haplotyp
intima-media thickness	15	6	polymorph,genotyp,associ,allel,gene,risk,patient,p,popul,hypertens,frequenc,genet,subject,pressur,haplotyp,alphaadducin,asthma,blood,95,ci
leptin	10	5	receptor,5ht2a,neuron,npi,antagonist,neuropeptid,agonist,rat,alpha2aar,serotonin,5ht,subtyp,effect,y,adrenerg,respons,brain,inject,5ht1a,mediat
sarcoidosis	15	9	mif,hlag,patient,level,adhes,cell,express,solubl,monocyt,molecul,inhibitori,macrophag,migrat,serum,factor,shlag,eselectin,cytokin,immun,p
neural tube defects	15	3	polymorph,mthfr,genotyp,risk,homocystein,mtrr,patient,reductas,folat,associ,gene,methionin,synthas,allel,95,c677t,plasma,vitamin,p,ci
gastric cardia cancer	15	6	polymorph,genotyp,risk,cancer,xrcc1,associ,95,gene,allel,or,ci,repair,dna,studi,variant,codon,suscept,lung,patient,signific
fibrinogen	10	4	il6,level,il6r,express,receptor,cell,sil6r,patient,serum,increas,p,mrna,effect,tissu,after,interleukin6,solubl,cytokin,diseas,6
qt interval	20	2	channel,herg,current,kcnq1,k,block,cardiac,na,inactiv,potassium,ks,potenti,effect,action,repolar,qt,voltag,prolong,microm,heart
diastolic blood pressure	10	1	patient,mutat,polymorph,risk,leukemia,syndrom,diseas,nphs2,associ,apl,p,promyelocyt,acut,case,cancer,gene,genotyp,clinic,allel,genet
eczema	15	8	t,mice,cell,il5,il16,eosinophil,il4,airway,il13,cd4,th2,cytokin,allerg,respons,asthma,asthmat,product,inflamm,lymphocyt,cd8
ige	20	8	express,cell,increas,patient,level,mrna,effect,cd14,p,activ,cytokin,or,after,human,blood,lps,monocyt,studi,tnfalpha,decreas
smoking cessation	10	3	mutat,gene,patient,syndrom,chromosom,als2,genet,famili,allel,autosom,diseas,recess,retin,phenotyp,caus,dystrophi,exon,polymorph,pcdh15,hear
crohn's disease ulcerative colitis	10	3	polymorph,cd,diseas,associ,crohn,variant,genotyp,atg16l1,patient,allel,il23r,suscept,gene,risk,card15,popul,p,ibd,95,bowel
cognitive performance	15	2	neuron,receptor,mice,rat,dbh,dopamin,nmda,brain,subunit,nucleus,darpp32,stress,chang,increas,immunoreact,cortex,express,betahydroxylas,respons,nr1
overall effect	15	5	cancer,patient,breast,express,tumor,p,case,prognost,surviv,carcinoma,posit,factor,correl,protein,her2,receptor,grade,p53,marker,stain
amyotrophic lateral sclerosis	10	4	neuron,smn1,sma,motor,spinal,al,axon,exon,smn,peripherin,patient,muscular,delet,atrophi,copi,smn2,sod1,later,olfactori,sclerosi
protein quantitative trait loci	10	2	cell,express,cancer,fgl2,tumor,endotheli,t,vegf,mice,hepat,il18,lung,il6,human,cytokin,growth,tissu,vascular,prolifer,mrna
quantitative traits	20	3	neuron,transport,ca2,oxid,mgat1,gaba,abeta,brain,fkbp1b,channel,mice,cardiac,knockdown,app,includ,hippocamp,neurit,amyloid,nervous,function
bone mineral density (hip)	10	3	bone,mepe,opg,sclerostin,osteoblast,miner,sost,osteocyt,rankl,matrix,phex,osteoprotegerin,format,inhibit,pth,mice,effect,extracellular,osteoclast,phosphoglycoprotein
mean corpuscular volume	15	4	express,cell,activ,protein,role,regul,human,not,suggest,function,increas,factor,or,level,effect,mrna,gene,induc,inhibit,mechan
bone mineral density (spine)	15	4	express,cell,bone,differenti,osteoblast,regul,mice,format,osterix,osx,mrna,factor,transcript,cultur,human,gene,role,develop,mesenchym,effect
triglyceride	15	7	insulin,adipos,glucos,leptin,obes,receptor,tissu,mice,fat,atgl,lipas,mc4r,muscl,triglycerid,rat,resist,glucokinas,metabol,adipocyt,lipid
dermatitis	15	8	polymorph,associ,gene,il12b,allel,genotyp,patient,genet,suscept,risk,variant,95,diseas,haplotyp,p,asthma,snps,region,ci,popul
